# Supplementary material for: A conserved fungal Knr4/Smi1 protein is crucial for maintaining cell wall stress tolerance and host plant pathogenesis
Source: PLoS Pathog. 2025 Jan 9;21(1):e1012769. doi: 10.1371/journal.ppat.1012769 (PMC11717356; doi:10.1371/journal.ppat.1012769)
Supplement: S1 File — Spreadsheet containing sizes of all modules in fungal and wheat networks. ‘Fungal module assignments’ and ‘Wheat module assignments’ tabs contain a column with all fungal IDs (RRES v.5 PH-1) or wheat IDs (Column A = IWGSC RefSeq v2.1; Column B = IWGSC RefSeq v1.1) with an adjacent column denoting which module they are clustered in. (XLSX) [file ppat.1012769.s016.xlsx]

## Sheet: Explanatory worksheet
Supplementary File S1. Network module sizes and gene module assignments
Sheet name	Content
Fusarium Module Sizes	Column A = Fungal module name
	Column B = Number of genes in module
Fungal gene module assignments	Column A = Gene ID (RRES v.5)
	Column B = Module where gene is clustered
Wheat module sizes	Column A = Fungal module name
	Column B = Number of genes in module
Wheat gene module assignments	Column A = Gene ID (IWGSC RefSeq 2.1)
	Column B = Gene ID (IWGSC RefSeq 1.1)
	Column C = Module where gene is clustered

## Sheet: Fusarium Module Sizes
Module	Size
F01	2629
F02	1487
F03	1278
F04	1217
F05	647
F06	607
F07	442
F08	406
F09	353
F10	275
F11	253
F12	124
F13	121
F14	79
F15	75
F16	74
F17	62
F18	60

## Sheet: Fungal gene module assignments
ID_RRES_v5	Module
FGRAMPH1_01T00001	F01
FGRAMPH1_01T00009	F03
FGRAMPH1_01T00017	F04
FGRAMPH1_01T00019	F03
FGRAMPH1_01T00025	F04
FGRAMPH1_01T00027	F01
FGRAMPH1_01T00029	F06
FGRAMPH1_01T00031	F04
FGRAMPH1_01T00041	F03
FGRAMPH1_01T00047	F10
FGRAMPH1_01T00049	F14
FGRAMPH1_01T00051	F03
FGRAMPH1_01T00053	F12
FGRAMPH1_01T00055	F01
FGRAMPH1_01T00059	F08
FGRAMPH1_01T00065	F07
FGRAMPH1_01T00067	F04
FGRAMPH1_01T00071	F01
FGRAMPH1_01T00075	F04
FGRAMPH1_01T00077	F06
FGRAMPH1_01T00081	F04
FGRAMPH1_01T00085	F02
FGRAMPH1_01T00087	F04
FGRAMPH1_01T00091	F04
FGRAMPH1_01T00093	F03
FGRAMPH1_01T00095	F01
FGRAMPH1_01T00097	F02
FGRAMPH1_01T00099	F03
FGRAMPH1_01T00105	F12
FGRAMPH1_01T00117	F01
FGRAMPH1_01T00119	F04
FGRAMPH1_01T00123	F03
FGRAMPH1_01T00127	F01
FGRAMPH1_01T00129	F01
FGRAMPH1_01T00135	F01
FGRAMPH1_01T00137	F04
FGRAMPH1_01T00143	F01
FGRAMPH1_01T00145	F01
FGRAMPH1_01T00147	F01
FGRAMPH1_01T00149	F01
FGRAMPH1_01T00151	F01
FGRAMPH1_01T00153	F01
FGRAMPH1_01T00155	F11
FGRAMPH1_01T00157	F11
FGRAMPH1_01T00161	F04
FGRAMPH1_01T00163	F04
FGRAMPH1_01T00167	F01
FGRAMPH1_01T00169	F04
FGRAMPH1_01T00183	F16
FGRAMPH1_01T00187	F03
FGRAMPH1_01T00193	F03
FGRAMPH1_01T00195	F10
FGRAMPH1_01T00197	F10
FGRAMPH1_01T00199	F10
FGRAMPH1_01T00201	F10
FGRAMPH1_01T00203	F03
FGRAMPH1_01T00205	F03
FGRAMPH1_01T00209	F06
FGRAMPH1_01T00211	F03
FGRAMPH1_01T00213	F08
FGRAMPH1_01T00215	F04
FGRAMPH1_01T00217	F06
FGRAMPH1_01T00219	F02
FGRAMPH1_01T00221	F04
FGRAMPH1_01T00223	F05
FGRAMPH1_01T00235	F18
FGRAMPH1_01T00243	F06
FGRAMPH1_01T00245	F02
FGRAMPH1_01T00247	F04
FGRAMPH1_01T00273	F04
FGRAMPH1_01T00279	F01
FGRAMPH1_01T00281	F10
FGRAMPH1_01T00283	F01
FGRAMPH1_01T00291	F02
FGRAMPH1_01T00293	F03
FGRAMPH1_01T00295	F01
FGRAMPH1_01T00309	F01
FGRAMPH1_01T00311	F03
FGRAMPH1_01T00313	F03
FGRAMPH1_01T00315	F03
FGRAMPH1_01T00321	F10
FGRAMPH1_01T00323	F03
FGRAMPH1_01T00327	F04
FGRAMPH1_01T00329	F04
FGRAMPH1_01T00331	F03
FGRAMPH1_01T00339	F01
FGRAMPH1_01T00341	F04
FGRAMPH1_01T00343	F04
FGRAMPH1_01T00345	F06
FGRAMPH1_01T00347	F01
FGRAMPH1_01T00349	F01
FGRAMPH1_01T00351	F04
FGRAMPH1_01T00359	F03
FGRAMPH1_01T00373	F08
FGRAMPH1_01T00375	F04
FGRAMPH1_01T00377	F06
FGRAMPH1_01T00379	F01
FGRAMPH1_01T00391	F04
FGRAMPH1_01T00399	F03
FGRAMPH1_01T00405	F08
FGRAMPH1_01T00413	F07
FGRAMPH1_01T00415	F01
FGRAMPH1_01T00431	F04
FGRAMPH1_01T00437	F03
FGRAMPH1_01T00439	F06
FGRAMPH1_01T00441	F06
FGRAMPH1_01T00443	F03
FGRAMPH1_01T00445	F06
FGRAMPH1_01T00447	F04
FGRAMPH1_01T00449	F04
FGRAMPH1_01T00455	F09
FGRAMPH1_01T00457	F08
FGRAMPH1_01T00459	F04
FGRAMPH1_01T00461	F09
FGRAMPH1_01T00463	F11
FGRAMPH1_01T00465	F01
FGRAMPH1_01T00467	F06
FGRAMPH1_01T00469	F04
FGRAMPH1_01T00471	F01
FGRAMPH1_01T00473	F09
FGRAMPH1_01T00475	F01
FGRAMPH1_01T00477	F11
FGRAMPH1_01T00479	F02
FGRAMPH1_01T00481	F01
FGRAMPH1_01T00483	F05
FGRAMPH1_01T00485	F06
FGRAMPH1_01T00487	F03
FGRAMPH1_01T00491	F01
FGRAMPH1_01T00495	F09
FGRAMPH1_01T00499	F02
FGRAMPH1_01T00501	F09
FGRAMPH1_01T00503	F11
FGRAMPH1_01T00505	F08
FGRAMPH1_01T00507	F10
FGRAMPH1_01T00509	F01
FGRAMPH1_01T00511	F02
FGRAMPH1_01T00513	F05
FGRAMPH1_01T00515	F02
FGRAMPH1_01T00517	F13
FGRAMPH1_01T00521	F02
FGRAMPH1_01T00525	F04
FGRAMPH1_01T00527	F01
FGRAMPH1_01T00529	F17
FGRAMPH1_01T00531	F01
FGRAMPH1_01T00533	F03
FGRAMPH1_01T00535	F06
FGRAMPH1_01T00537	F08
FGRAMPH1_01T00539	F12
FGRAMPH1_01T00541	F09
FGRAMPH1_01T00543	F01
FGRAMPH1_01T00545	F01
FGRAMPH1_01T00549	F04
FGRAMPH1_01T00551	F04
FGRAMPH1_01T00555	F03
FGRAMPH1_01T00559	F01
FGRAMPH1_01T00561	F04
FGRAMPH1_01T00567	F11
FGRAMPH1_01T00577	F04
FGRAMPH1_01T00579	F03
FGRAMPH1_01T00583	F02
FGRAMPH1_01T00585	F04
FGRAMPH1_01T00587	F14
FGRAMPH1_01T00589	F06
FGRAMPH1_01T00591	F10
FGRAMPH1_01T00599	F03
FGRAMPH1_01T00601	F03
FGRAMPH1_01T00603	F03
FGRAMPH1_01T00605	F04
FGRAMPH1_01T00609	F04
FGRAMPH1_01T00611	F02
FGRAMPH1_01T00619	F10
FGRAMPH1_01T00621	F06
FGRAMPH1_01T00627	F01
FGRAMPH1_01T00631	F01
FGRAMPH1_01T00633	F12
FGRAMPH1_01T00635	F04
FGRAMPH1_01T00637	F08
FGRAMPH1_01T00643	F03
FGRAMPH1_01T00645	F01
FGRAMPH1_01T00647	F01
FGRAMPH1_01T00655	F03
FGRAMPH1_01T00657	F07
FGRAMPH1_01T00659	F03
FGRAMPH1_01T00667	F01
FGRAMPH1_01T00669	F04
FGRAMPH1_01T00671	F16
FGRAMPH1_01T00675	F06
FGRAMPH1_01T00677	F01
FGRAMPH1_01T00693	F02
FGRAMPH1_01T00695	F01
FGRAMPH1_01T00697	F01
FGRAMPH1_01T00699	F04
FGRAMPH1_01T00701	F02
FGRAMPH1_01T00703	F04
FGRAMPH1_01T00705	F02
FGRAMPH1_01T00707	F08
FGRAMPH1_01T00709	F02
FGRAMPH1_01T00711	F03
FGRAMPH1_01T00713	F03
FGRAMPH1_01T00715	F01
FGRAMPH1_01T00717	F04
FGRAMPH1_01T00719	F01
FGRAMPH1_01T00721	F01
FGRAMPH1_01T00723	F03
FGRAMPH1_01T00729	F07
FGRAMPH1_01T00731	F04
FGRAMPH1_01T00739	F03
FGRAMPH1_01T00741	F02
FGRAMPH1_01T00743	F09
FGRAMPH1_01T00745	F06
FGRAMPH1_01T00747	F04
FGRAMPH1_01T00749	F01
FGRAMPH1_01T00751	F06
FGRAMPH1_01T00753	F01
FGRAMPH1_01T00755	F09
FGRAMPH1_01T00759	F04
FGRAMPH1_01T00761	F02
FGRAMPH1_01T00763	F02
FGRAMPH1_01T00765	F01
FGRAMPH1_01T00769	F08
FGRAMPH1_01T00771	F07
FGRAMPH1_01T00773	F01
FGRAMPH1_01T00775	F05
FGRAMPH1_01T00777	F02
FGRAMPH1_01T00779	F08
FGRAMPH1_01T00781	F10
FGRAMPH1_01T00785	F07
FGRAMPH1_01T00787	F01
FGRAMPH1_01T00789	F01
FGRAMPH1_01T00791	F03
FGRAMPH1_01T00793	F02
FGRAMPH1_01T00795	F02
FGRAMPH1_01T00797	F09
FGRAMPH1_01T00799	F03
FGRAMPH1_01T00801	F05
FGRAMPH1_01T00803	F12
FGRAMPH1_01T00805	F01
FGRAMPH1_01T00807	F02
FGRAMPH1_01T00809	F06
FGRAMPH1_01T00811	F09
FGRAMPH1_01T00813	F06
FGRAMPH1_01T00815	F07
FGRAMPH1_01T00817	F11
FGRAMPH1_01T00821	F02
FGRAMPH1_01T00819	F01
FGRAMPH1_01T00823	F03
FGRAMPH1_01T00825	F03
FGRAMPH1_01T00827	F03
FGRAMPH1_01T00829	F03
FGRAMPH1_01T00833	F12
FGRAMPH1_01T00839	F02
FGRAMPH1_01T00841	F12
FGRAMPH1_01T00843	F18
FGRAMPH1_01T00847	F07
FGRAMPH1_01T00849	F05
FGRAMPH1_01T00853	F02
FGRAMPH1_01T00855	F02
FGRAMPH1_01T00857	F03
FGRAMPH1_01T00861	F16
FGRAMPH1_01T00863	F08
FGRAMPH1_01T00865	F02
FGRAMPH1_01T00867	F02
FGRAMPH1_01T00869	F01
FGRAMPH1_01T00871	F01
FGRAMPH1_01T00873	F05
FGRAMPH1_01T00875	F09
FGRAMPH1_01T00877	F01
FGRAMPH1_01T00879	F02
FGRAMPH1_01T00881	F17
FGRAMPH1_01T00883	F01
FGRAMPH1_01T00885	F01
FGRAMPH1_01T00893	F02
FGRAMPH1_01T00895	F01
FGRAMPH1_01T00899	F01
FGRAMPH1_01T00901	F04
FGRAMPH1_01T00903	F04
FGRAMPH1_01T00909	F01
FGRAMPH1_01T00911	F02
FGRAMPH1_01T00913	F04
FGRAMPH1_01T00915	F01
FGRAMPH1_01T00919	F10
FGRAMPH1_01T00921	F01
FGRAMPH1_01T00925	F02
FGRAMPH1_01T00927	F05
FGRAMPH1_01T00931	F01
FGRAMPH1_01T00933	F03
FGRAMPH1_01T00935	F03
FGRAMPH1_01T00939	F01
FGRAMPH1_01T00941	F08
FGRAMPH1_01T00943	F01
FGRAMPH1_01T00945	F01
FGRAMPH1_01T00949	F10
FGRAMPH1_01T00951	F17
FGRAMPH1_01T00953	F01
FGRAMPH1_01T00955	F01
FGRAMPH1_01T00957	F02
FGRAMPH1_01T00959	F11
FGRAMPH1_01T00961	F01
FGRAMPH1_01T00963	F02
FGRAMPH1_01T00965	F01
FGRAMPH1_01T00967	F05
FGRAMPH1_01T00969	F07
FGRAMPH1_01T00971	F02
FGRAMPH1_01T00977	F16
FGRAMPH1_01T00979	F01
FGRAMPH1_01T00981	F01
FGRAMPH1_01T00983	F01
FGRAMPH1_01T00985	F02
FGRAMPH1_01T00987	F05
FGRAMPH1_01T00989	F06
FGRAMPH1_01T00991	F02
FGRAMPH1_01T00993	F02
FGRAMPH1_01T00995	F02
FGRAMPH1_01T00997	F01
FGRAMPH1_01T00999	F02
FGRAMPH1_01T01003	F07
FGRAMPH1_01T01005	F03
FGRAMPH1_01T01007	F03
FGRAMPH1_01T01009	F01
FGRAMPH1_01T01011	F01
FGRAMPH1_01T01013	F08
FGRAMPH1_01T01015	F17
FGRAMPH1_01T01017	F04
FGRAMPH1_01T01019	F02
FGRAMPH1_01T01023	F11
FGRAMPH1_01T01025	F06
FGRAMPH1_01T01029	F15
FGRAMPH1_01T01033	F04
FGRAMPH1_01T01035	F09
FGRAMPH1_01T01037	F05
FGRAMPH1_01T01039	F02
FGRAMPH1_01T01041	F09
FGRAMPH1_01T01043	F15
FGRAMPH1_01T01045	F01
FGRAMPH1_01T01047	F01
FGRAMPH1_01T01049	F03
FGRAMPH1_01T01051	F01
FGRAMPH1_01T01055	F02
FGRAMPH1_01T01057	F02
FGRAMPH1_01T01059	F09
FGRAMPH1_01T01063	F01
FGRAMPH1_01T01069	F05
FGRAMPH1_01T01071	F02
FGRAMPH1_01T01073	F02
FGRAMPH1_01T01081	F02
FGRAMPH1_01T01083	F12
FGRAMPH1_01T01085	F02
FGRAMPH1_01T01087	F06
FGRAMPH1_01T01089	F02
FGRAMPH1_01T01091	F01
FGRAMPH1_01T01095	F08
FGRAMPH1_01T01101	F01
FGRAMPH1_01T01103	F13
FGRAMPH1_01T01105	F10
FGRAMPH1_01T01107	F01
FGRAMPH1_01T01111	F06
FGRAMPH1_01T01113	F02
FGRAMPH1_01T01115	F01
FGRAMPH1_01T01117	F01
FGRAMPH1_01T01125	F02
FGRAMPH1_01T01127	F07
FGRAMPH1_01T01131	F02
FGRAMPH1_01T01133	F09
FGRAMPH1_01T01135	F09
FGRAMPH1_01T01139	F11
FGRAMPH1_01T01141	F07
FGRAMPH1_01T01143	F06
FGRAMPH1_01T01147	F02
FGRAMPH1_01T01149	F01
FGRAMPH1_01T01151	F05
FGRAMPH1_01T01153	F09
FGRAMPH1_01T01157	F01
FGRAMPH1_01T01159	F08
FGRAMPH1_01T01161	F02
FGRAMPH1_01T01163	F02
FGRAMPH1_01T01165	F01
FGRAMPH1_01T01169	F02
FGRAMPH1_01T01173	F01
FGRAMPH1_01T01175	F02
FGRAMPH1_01T01177	F04
FGRAMPH1_01T01179	F01
FGRAMPH1_01T01181	F15
FGRAMPH1_01T01183	F01
FGRAMPH1_01T01185	F11
FGRAMPH1_01T01187	F02
FGRAMPH1_01T01189	F15
FGRAMPH1_01T01191	F01
FGRAMPH1_01T01193	F03
FGRAMPH1_01T01195	F02
FGRAMPH1_01T01197	F02
FGRAMPH1_01T01199	F06
FGRAMPH1_01T01201	F02
FGRAMPH1_01T01203	F01
FGRAMPH1_01T01205	F09
FGRAMPH1_01T01209	F05
FGRAMPH1_01T01211	F01
FGRAMPH1_01T01213	F02
FGRAMPH1_01T01215	F04
FGRAMPH1_01T01219	F15
FGRAMPH1_01T01221	F01
FGRAMPH1_01T01225	F13
FGRAMPH1_01T01227	F01
FGRAMPH1_01T01229	F14
FGRAMPH1_01T01233	F01
FGRAMPH1_01T01235	F02
FGRAMPH1_01T01237	F04
FGRAMPH1_01T01239	F04
FGRAMPH1_01T01241	F06
FGRAMPH1_01T01245	F11
FGRAMPH1_01T01247	F02
FGRAMPH1_01T01249	F01
FGRAMPH1_01T01251	F04
FGRAMPH1_01T01253	F05
FGRAMPH1_01T01255	F04
FGRAMPH1_01T01257	F05
FGRAMPH1_01T01259	F01
FGRAMPH1_01T01263	F15
FGRAMPH1_01T01265	F02
FGRAMPH1_01T01267	F07
FGRAMPH1_01T01271	F03
FGRAMPH1_01T01273	F06
FGRAMPH1_01T01275	F03
FGRAMPH1_01T01277	F02
FGRAMPH1_01T01279	F02
FGRAMPH1_01T01281	F09
FGRAMPH1_01T01285	F07
FGRAMPH1_01T01289	F01
FGRAMPH1_01T01291	F01
FGRAMPH1_01T01295	F09
FGRAMPH1_01T01297	F11
FGRAMPH1_01T01299	F01
FGRAMPH1_01T01301	F08
FGRAMPH1_01T01305	F02
FGRAMPH1_01T01307	F18
FGRAMPH1_01T01309	F01
FGRAMPH1_01T01311	F01
FGRAMPH1_01T01317	F01
FGRAMPH1_01T01319	F03
FGRAMPH1_01T01321	F05
FGRAMPH1_01T01323	F07
FGRAMPH1_01T01327	F01
FGRAMPH1_01T01331	F04
FGRAMPH1_01T01333	F12
FGRAMPH1_01T01337	F04
FGRAMPH1_01T01339	F02
FGRAMPH1_01T01341	F01
FGRAMPH1_01T01343	F06
FGRAMPH1_01T01345	F01
FGRAMPH1_01T01349	F04
FGRAMPH1_01T01351	F01
FGRAMPH1_01T01353	F02
FGRAMPH1_01T01355	F02
FGRAMPH1_01T01357	F02
FGRAMPH1_01T01361	F01
FGRAMPH1_01T01363	F01
FGRAMPH1_01T01365	F05
FGRAMPH1_01T01367	F04
FGRAMPH1_01T01369	F02
FGRAMPH1_01T01371	F01
FGRAMPH1_01T01373	F02
FGRAMPH1_01T01375	F01
FGRAMPH1_01T01377	F06
FGRAMPH1_01T01381	F01
FGRAMPH1_01T01383	F01
FGRAMPH1_01T01385	F11
FGRAMPH1_01T01387	F06
FGRAMPH1_01T01389	F02
FGRAMPH1_01T01393	F01
FGRAMPH1_01T01397	F13
FGRAMPH1_01T01399	F01
FGRAMPH1_01T01401	F14
FGRAMPH1_01T01403	F01
FGRAMPH1_01T01405	F02
FGRAMPH1_01T01407	F01
FGRAMPH1_01T01411	F09
FGRAMPH1_01T01413	F07
FGRAMPH1_01T01415	F08
FGRAMPH1_01T01417	F06
FGRAMPH1_01T01419	F03
FGRAMPH1_01T01421	F05
FGRAMPH1_01T01423	F11
FGRAMPH1_01T01427	F01
FGRAMPH1_01T01429	F08
FGRAMPH1_01T01431	F01
FGRAMPH1_01T01433	F07
FGRAMPH1_01T01435	F01
FGRAMPH1_01T01439	F09
FGRAMPH1_01T01441	F02
FGRAMPH1_01T01443	F02
FGRAMPH1_01T01445	F06
FGRAMPH1_01T01447	F03
FGRAMPH1_01T01449	F01
FGRAMPH1_01T01451	F03
FGRAMPH1_01T01453	F01
FGRAMPH1_01T01455	F01
FGRAMPH1_01T01459	F02
FGRAMPH1_01T01461	F02
FGRAMPH1_01T01465	F03
FGRAMPH1_01T01467	F08
FGRAMPH1_01T01469	F06
FGRAMPH1_01T01471	F06
FGRAMPH1_01T01473	F03
FGRAMPH1_01T01475	F06
FGRAMPH1_01T01477	F02
FGRAMPH1_01T01479	F04
FGRAMPH1_01T01481	F07
FGRAMPH1_01T01483	F09
FGRAMPH1_01T01485	F02
FGRAMPH1_01T01489	F01
FGRAMPH1_01T01497	F14
FGRAMPH1_01T01499	F02
FGRAMPH1_01T01501	F05
FGRAMPH1_01T01503	F05
FGRAMPH1_01T01505	F02
FGRAMPH1_01T01507	F05
FGRAMPH1_01T01509	F06
FGRAMPH1_01T01513	F01
FGRAMPH1_01T01517	F01
FGRAMPH1_01T01519	F08
FGRAMPH1_01T01521	F11
FGRAMPH1_01T01523	F14
FGRAMPH1_01T01525	F01
FGRAMPH1_01T01527	F04
FGRAMPH1_01T01529	F04
FGRAMPH1_01T01531	F02
FGRAMPH1_01T01533	F01
FGRAMPH1_01T01535	F01
FGRAMPH1_01T01541	F02
FGRAMPH1_01T01543	F07
FGRAMPH1_01T01547	F07
FGRAMPH1_01T01549	F09
FGRAMPH1_01T01551	F02
FGRAMPH1_01T01553	F01
FGRAMPH1_01T01555	F01
FGRAMPH1_01T01559	F01
FGRAMPH1_01T01561	F02
FGRAMPH1_01T01563	F02
FGRAMPH1_01T01565	F02
FGRAMPH1_01T01567	F02
FGRAMPH1_01T01569	F01
FGRAMPH1_01T01571	F03
FGRAMPH1_01T01573	F02
FGRAMPH1_01T01575	F06
FGRAMPH1_01T01577	F11
FGRAMPH1_01T01579	F02
FGRAMPH1_01T01583	F04
FGRAMPH1_01T01585	F02
FGRAMPH1_01T01589	F09
FGRAMPH1_01T01591	F02
FGRAMPH1_01T01595	F04
FGRAMPH1_01T01597	F07
FGRAMPH1_01T01599	F07
FGRAMPH1_01T01601	F10
FGRAMPH1_01T01603	F05
FGRAMPH1_01T01605	F06
FGRAMPH1_01T01607	F07
FGRAMPH1_01T01609	F02
FGRAMPH1_01T01611	F01
FGRAMPH1_01T01613	F05
FGRAMPH1_01T01615	F01
FGRAMPH1_01T01617	F05
FGRAMPH1_01T01619	F13
FGRAMPH1_01T01621	F05
FGRAMPH1_01T01623	F05
FGRAMPH1_01T01625	F02
FGRAMPH1_01T01627	F01
FGRAMPH1_01T01629	F09
FGRAMPH1_01T01631	F06
FGRAMPH1_01T01633	F02
FGRAMPH1_01T01637	F01
FGRAMPH1_01T01639	F04
FGRAMPH1_01T01641	F01
FGRAMPH1_01T01643	F01
FGRAMPH1_01T01645	F17
FGRAMPH1_01T01647	F08
FGRAMPH1_01T01651	F09
FGRAMPH1_01T01653	F05
FGRAMPH1_01T01655	F02
FGRAMPH1_01T01659	F05
FGRAMPH1_01T01661	F05
FGRAMPH1_01T01663	F02
FGRAMPH1_01T01665	F02
FGRAMPH1_01T01667	F07
FGRAMPH1_01T01673	F03
FGRAMPH1_01T01677	F01
FGRAMPH1_01T01679	F07
FGRAMPH1_01T01681	F02
FGRAMPH1_01T01687	F11
FGRAMPH1_01T01689	F01
FGRAMPH1_01T01691	F04
FGRAMPH1_01T01693	F01
FGRAMPH1_01T01695	F04
FGRAMPH1_01T01699	F06
FGRAMPH1_01T01701	F01
FGRAMPH1_01T01705	F05
FGRAMPH1_01T01707	F01
FGRAMPH1_01T01709	F02
FGRAMPH1_01T01713	F06
FGRAMPH1_01T01717	F02
FGRAMPH1_01T01719	F01
FGRAMPH1_01T01721	F02
FGRAMPH1_01T01723	F01
FGRAMPH1_01T01727	F05
FGRAMPH1_01T01731	F07
FGRAMPH1_01T01733	F13
FGRAMPH1_01T01735	F02
FGRAMPH1_01T01737	F05
FGRAMPH1_01T01739	F03
FGRAMPH1_01T01747	F02
FGRAMPH1_01T01749	F07
FGRAMPH1_01T01751	F07
FGRAMPH1_01T01753	F04
FGRAMPH1_01T01755	F02
FGRAMPH1_01T01757	F05
FGRAMPH1_01T01759	F09
FGRAMPH1_01T01761	F02
FGRAMPH1_01T01763	F02
FGRAMPH1_01T01765	F11
FGRAMPH1_01T01771	F04
FGRAMPH1_01T01779	F01
FGRAMPH1_01T01781	F01
FGRAMPH1_01T01783	F01
FGRAMPH1_01T01785	F13
FGRAMPH1_01T01791	F02
FGRAMPH1_01T01793	F13
FGRAMPH1_01T01795	F10
FGRAMPH1_01T01797	F10
FGRAMPH1_01T01801	F01
FGRAMPH1_01T01803	F01
FGRAMPH1_01T01805	F18
FGRAMPH1_01T01807	F02
FGRAMPH1_01T01811	F01
FGRAMPH1_01T01813	F01
FGRAMPH1_01T01815	F01
FGRAMPH1_01T01817	F03
FGRAMPH1_01T01819	F01
FGRAMPH1_01T01821	F02
FGRAMPH1_01T01827	F01
FGRAMPH1_01T01829	F02
FGRAMPH1_01T01831	F05
FGRAMPH1_01T01833	F01
FGRAMPH1_01T01835	F05
FGRAMPH1_01T01839	F02
FGRAMPH1_01T01841	F01
FGRAMPH1_01T01843	F08
FGRAMPH1_01T01847	F01
FGRAMPH1_01T01849	F01
FGRAMPH1_01T01851	F13
FGRAMPH1_01T01853	F05
FGRAMPH1_01T01859	F08
FGRAMPH1_01T01861	F06
FGRAMPH1_01T01867	F08
FGRAMPH1_01T01869	F15
FGRAMPH1_01T01871	F01
FGRAMPH1_01T01873	F01
FGRAMPH1_01T01875	F05
FGRAMPH1_01T01879	F01
FGRAMPH1_01T01881	F07
FGRAMPH1_01T01883	F11
FGRAMPH1_01T01885	F13
FGRAMPH1_01T01887	F02
FGRAMPH1_01T01889	F01
FGRAMPH1_01T01891	F04
FGRAMPH1_01T01893	F03
FGRAMPH1_01T01895	F16
FGRAMPH1_01T01897	F01
FGRAMPH1_01T01899	F02
FGRAMPH1_01T01901	F02
FGRAMPH1_01T01903	F01
FGRAMPH1_01T01905	F04
FGRAMPH1_01T01907	F08
FGRAMPH1_01T01911	F01
FGRAMPH1_01T01915	F02
FGRAMPH1_01T01917	F01
FGRAMPH1_01T01919	F01
FGRAMPH1_01T01923	F03
FGRAMPH1_01T01925	F04
FGRAMPH1_01T01927	F04
FGRAMPH1_01T01929	F09
FGRAMPH1_01T01931	F07
FGRAMPH1_01T01933	F02
FGRAMPH1_01T01935	F01
FGRAMPH1_01T01937	F05
FGRAMPH1_01T01941	F06
FGRAMPH1_01T01945	F01
FGRAMPH1_01T01947	F01
FGRAMPH1_01T01949	F01
FGRAMPH1_01T01951	F07
FGRAMPH1_01T01953	F03
FGRAMPH1_01T01955	F01
FGRAMPH1_01T01959	F05
FGRAMPH1_01T01961	F05
FGRAMPH1_01T01963	F02
FGRAMPH1_01T01965	F01
FGRAMPH1_01T01967	F03
FGRAMPH1_01T01969	F04
FGRAMPH1_01T01971	F08
FGRAMPH1_01T01975	F02
FGRAMPH1_01T01977	F08
FGRAMPH1_01T01979	F01
FGRAMPH1_01T01981	F01
FGRAMPH1_01T01983	F09
FGRAMPH1_01T01985	F05
FGRAMPH1_01T01989	F01
FGRAMPH1_01T01991	F02
FGRAMPH1_01T01993	F01
FGRAMPH1_01T01995	F01
FGRAMPH1_01T01997	F04
FGRAMPH1_01T01999	F14
FGRAMPH1_01T02001	F04
FGRAMPH1_01T02003	F01
FGRAMPH1_01T02005	F01
FGRAMPH1_01T02007	F02
FGRAMPH1_01T02009	F04
FGRAMPH1_01T02011	F04
FGRAMPH1_01T02013	F01
FGRAMPH1_01T02015	F01
FGRAMPH1_01T02017	F03
FGRAMPH1_01T02019	F04
FGRAMPH1_01T02021	F06
FGRAMPH1_01T02023	F02
FGRAMPH1_01T02025	F08
FGRAMPH1_01T02027	F11
FGRAMPH1_01T02029	F06
FGRAMPH1_01T02033	F02
FGRAMPH1_01T02037	F07
FGRAMPH1_01T02039	F02
FGRAMPH1_01T02041	F03
FGRAMPH1_01T02047	F11
FGRAMPH1_01T02049	F07
FGRAMPH1_01T02051	F02
FGRAMPH1_01T02053	F02
FGRAMPH1_01T02055	F04
FGRAMPH1_01T02061	F02
FGRAMPH1_01T02063	F09
FGRAMPH1_01T02065	F16
FGRAMPH1_01T02067	F03
FGRAMPH1_01T02069	F06
FGRAMPH1_01T02071	F11
FGRAMPH1_01T02073	F10
FGRAMPH1_01T02075	F05
FGRAMPH1_01T02077	F03
FGRAMPH1_01T02081	F07
FGRAMPH1_01T02083	F04
FGRAMPH1_01T02085	F05
FGRAMPH1_01T02087	F02
FGRAMPH1_01T02089	F01
FGRAMPH1_01T02091	F08
FGRAMPH1_01T02093	F02
FGRAMPH1_01T02095	F05
FGRAMPH1_01T02097	F01
FGRAMPH1_01T02099	F01
FGRAMPH1_01T02103	F06
FGRAMPH1_01T02105	F05
FGRAMPH1_01T02107	F02
FGRAMPH1_01T02109	F03
FGRAMPH1_01T02111	F16
FGRAMPH1_01T02113	F04
FGRAMPH1_01T02115	F04
FGRAMPH1_01T02117	F03
FGRAMPH1_01T02119	F02
FGRAMPH1_01T02121	F01
FGRAMPH1_01T02123	F04
FGRAMPH1_01T02125	F05
FGRAMPH1_01T02133	F02
FGRAMPH1_01T02135	F05
FGRAMPH1_01T02137	F06
FGRAMPH1_01T02139	F02
FGRAMPH1_01T02141	F10
FGRAMPH1_01T02143	F01
FGRAMPH1_01T02145	F12
FGRAMPH1_01T02151	F03
FGRAMPH1_01T02153	F07
FGRAMPH1_01T02155	F03
FGRAMPH1_01T02157	F03
FGRAMPH1_01T02159	F01
FGRAMPH1_01T02161	F05
FGRAMPH1_01T02163	F02
FGRAMPH1_01T02165	F02
FGRAMPH1_01T02171	F02
FGRAMPH1_01T02169	F02
FGRAMPH1_01T02173	F03
FGRAMPH1_01T02175	F01
FGRAMPH1_01T02177	F01
FGRAMPH1_01T02179	F02
FGRAMPH1_01T02181	F05
FGRAMPH1_01T02183	F05
FGRAMPH1_01T02185	F06
FGRAMPH1_01T02187	F11
FGRAMPH1_01T02189	F02
FGRAMPH1_01T02191	F03
FGRAMPH1_01T02193	F06
FGRAMPH1_01T02195	F08
FGRAMPH1_01T02199	F03
FGRAMPH1_01T02201	F03
FGRAMPH1_01T02203	F02
FGRAMPH1_01T02205	F01
FGRAMPH1_01T02207	F02
FGRAMPH1_01T02213	F08
FGRAMPH1_01T02215	F01
FGRAMPH1_01T02219	F03
FGRAMPH1_01T02221	F01
FGRAMPH1_01T02223	F02
FGRAMPH1_01T02231	F03
FGRAMPH1_01T02233	F01
FGRAMPH1_01T02237	F11
FGRAMPH1_01T02241	F01
FGRAMPH1_01T02247	F14
FGRAMPH1_01T02249	F02
FGRAMPH1_01T02253	F06
FGRAMPH1_01T02251	F07
FGRAMPH1_01T02255	F04
FGRAMPH1_01T02257	F02
FGRAMPH1_01T02259	F01
FGRAMPH1_01T02261	F07
FGRAMPH1_01T02263	F02
FGRAMPH1_01T02265	F05
FGRAMPH1_01T02267	F01
FGRAMPH1_01T02269	F01
FGRAMPH1_01T02271	F01
FGRAMPH1_01T02273	F02
FGRAMPH1_01T02275	F07
FGRAMPH1_01T02277	F01
FGRAMPH1_01T02279	F07
FGRAMPH1_01T02281	F01
FGRAMPH1_01T02283	F11
FGRAMPH1_01T02285	F05
FGRAMPH1_01T02287	F02
FGRAMPH1_01T02291	F07
FGRAMPH1_01T02293	F08
FGRAMPH1_01T02295	F01
FGRAMPH1_01T02297	F14
FGRAMPH1_01T02299	F01
FGRAMPH1_01T02301	F07
FGRAMPH1_01T02303	F12
FGRAMPH1_01T02305	F03
FGRAMPH1_01T02313	F03
FGRAMPH1_01T02317	F02
FGRAMPH1_01T02325	F04
FGRAMPH1_01T02327	F05
FGRAMPH1_01T02329	F01
FGRAMPH1_01T02333	F02
FGRAMPH1_01T02335	F08
FGRAMPH1_01T02341	F02
FGRAMPH1_01T02345	F02
FGRAMPH1_01T02347	F01
FGRAMPH1_01T02349	F01
FGRAMPH1_01T02351	F04
FGRAMPH1_01T02353	F03
FGRAMPH1_01T02355	F02
FGRAMPH1_01T02357	F01
FGRAMPH1_01T02365	F02
FGRAMPH1_01T02367	F01
FGRAMPH1_01T02371	F02
FGRAMPH1_01T02383	F01
FGRAMPH1_01T02385	F01
FGRAMPH1_01T02387	F05
FGRAMPH1_01T02389	F01
FGRAMPH1_01T02391	F01
FGRAMPH1_01T02393	F05
FGRAMPH1_01T02395	F03
FGRAMPH1_01T02397	F01
FGRAMPH1_01T02399	F01
FGRAMPH1_01T02401	F06
FGRAMPH1_01T02403	F02
FGRAMPH1_01T02407	F05
FGRAMPH1_01T02409	F02
FGRAMPH1_01T02411	F02
FGRAMPH1_01T02413	F02
FGRAMPH1_01T02415	F01
FGRAMPH1_01T02417	F09
FGRAMPH1_01T02419	F06
FGRAMPH1_01T02421	F03
FGRAMPH1_01T02423	F01
FGRAMPH1_01T02425	F04
FGRAMPH1_01T02427	F01
FGRAMPH1_01T02429	F07
FGRAMPH1_01T02431	F01
FGRAMPH1_01T02433	F08
FGRAMPH1_01T02435	F01
FGRAMPH1_01T02437	F06
FGRAMPH1_01T02439	F01
FGRAMPH1_01T02441	F01
FGRAMPH1_01T02445	F02
FGRAMPH1_01T02447	F01
FGRAMPH1_01T02449	F03
FGRAMPH1_01T02461	F12
FGRAMPH1_01T02465	F03
FGRAMPH1_01T02467	F04
FGRAMPH1_01T02469	F04
FGRAMPH1_01T02471	F11
FGRAMPH1_01T02473	F01
FGRAMPH1_01T02475	F01
FGRAMPH1_01T02477	F01
FGRAMPH1_01T02481	F01
FGRAMPH1_01T02483	F01
FGRAMPH1_01T02487	F02
FGRAMPH1_01T02493	F03
FGRAMPH1_01T02495	F02
FGRAMPH1_01T02497	F07
FGRAMPH1_01T02499	F07
FGRAMPH1_01T02501	F05
FGRAMPH1_01T02503	F02
FGRAMPH1_01T02505	F03
FGRAMPH1_01T02507	F01
FGRAMPH1_01T02509	F06
FGRAMPH1_01T02513	F01
FGRAMPH1_01T02515	F02
FGRAMPH1_01T02517	F09
FGRAMPH1_01T02523	F03
FGRAMPH1_01T02525	F13
FGRAMPH1_01T02527	F01
FGRAMPH1_01T02529	F04
FGRAMPH1_01T02531	F08
FGRAMPH1_01T02533	F02
FGRAMPH1_01T02535	F01
FGRAMPH1_01T02539	F09
FGRAMPH1_01T02541	F02
FGRAMPH1_01T02545	F01
FGRAMPH1_01T02547	F05
FGRAMPH1_01T02549	F08
FGRAMPH1_01T02551	F05
FGRAMPH1_01T02553	F01
FGRAMPH1_01T02555	F02
FGRAMPH1_01T02557	F01
FGRAMPH1_01T02559	F11
FGRAMPH1_01T02561	F03
FGRAMPH1_01T02563	F07
FGRAMPH1_01T02569	F02
FGRAMPH1_01T02571	F01
FGRAMPH1_01T02575	F05
FGRAMPH1_01T02577	F09
FGRAMPH1_01T02579	F01
FGRAMPH1_01T02581	F01
FGRAMPH1_01T02583	F04
FGRAMPH1_01T02587	F11
FGRAMPH1_01T02591	F01
FGRAMPH1_01T02593	F01
FGRAMPH1_01T02595	F01
FGRAMPH1_01T02597	F14
FGRAMPH1_01T02599	F11
FGRAMPH1_01T02601	F04
FGRAMPH1_01T02603	F04
FGRAMPH1_01T02605	F03
FGRAMPH1_01T02607	F01
FGRAMPH1_01T02609	F09
FGRAMPH1_01T02615	F04
FGRAMPH1_01T02617	F02
FGRAMPH1_01T02623	F02
FGRAMPH1_01T02625	F02
FGRAMPH1_01T02627	F07
FGRAMPH1_01T02629	F11
FGRAMPH1_01T02631	F05
FGRAMPH1_01T02633	F07
FGRAMPH1_01T02635	F09
FGRAMPH1_01T02637	F01
FGRAMPH1_01T02639	F09
FGRAMPH1_01T02641	F01
FGRAMPH1_01T02643	F01
FGRAMPH1_01T02647	F07
FGRAMPH1_01T02649	F03
FGRAMPH1_01T02651	F03
FGRAMPH1_01T02653	F01
FGRAMPH1_01T02655	F01
FGRAMPH1_01T02659	F01
FGRAMPH1_01T02661	F06
FGRAMPH1_01T02663	F04
FGRAMPH1_01T02665	F08
FGRAMPH1_01T02667	F02
FGRAMPH1_01T02669	F10
FGRAMPH1_01T02671	F08
FGRAMPH1_01T02675	F01
FGRAMPH1_01T02677	F01
FGRAMPH1_01T02679	F04
FGRAMPH1_01T02681	F01
FGRAMPH1_01T02683	F03
FGRAMPH1_01T02689	F03
FGRAMPH1_01T02695	F05
FGRAMPH1_01T02697	F02
FGRAMPH1_01T02699	F12
FGRAMPH1_01T02703	F10
FGRAMPH1_01T02701	F09
FGRAMPH1_01T02705	F02
FGRAMPH1_01T02707	F02
FGRAMPH1_01T02709	F03
FGRAMPH1_01T02711	F03
FGRAMPH1_01T02721	F02
FGRAMPH1_01T02725	F02
FGRAMPH1_01T02727	F09
FGRAMPH1_01T02729	F04
FGRAMPH1_01T02731	F17
FGRAMPH1_01T02733	F09
FGRAMPH1_01T02735	F01
FGRAMPH1_01T02737	F02
FGRAMPH1_01T02739	F06
FGRAMPH1_01T02743	F02
FGRAMPH1_01T02745	F02
FGRAMPH1_01T02747	F09
FGRAMPH1_01T02749	F05
FGRAMPH1_01T02751	F01
FGRAMPH1_01T02753	F05
FGRAMPH1_01T02755	F08
FGRAMPH1_01T02757	F07
FGRAMPH1_01T02759	F01
FGRAMPH1_01T02761	F01
FGRAMPH1_01T02763	F03
FGRAMPH1_01T02765	F02
FGRAMPH1_01T02769	F01
FGRAMPH1_01T02771	F12
FGRAMPH1_01T02773	F05
FGRAMPH1_01T02777	F07
FGRAMPH1_01T02779	F03
FGRAMPH1_01T02781	F06
FGRAMPH1_01T02783	F02
FGRAMPH1_01T02785	F01
FGRAMPH1_01T02787	F08
FGRAMPH1_01T02789	F12
FGRAMPH1_01T02791	F05
FGRAMPH1_01T02793	F01
FGRAMPH1_01T02795	F01
FGRAMPH1_01T02797	F03
FGRAMPH1_01T02799	F08
FGRAMPH1_01T02801	F02
FGRAMPH1_01T02803	F17
FGRAMPH1_01T02805	F03
FGRAMPH1_01T02807	F02
FGRAMPH1_01T02809	F02
FGRAMPH1_01T02811	F01
FGRAMPH1_01T02813	F08
FGRAMPH1_01T02817	F02
FGRAMPH1_01T02819	F05
FGRAMPH1_01T02821	F07
FGRAMPH1_01T02823	F02
FGRAMPH1_01T02825	F01
FGRAMPH1_01T02827	F09
FGRAMPH1_01T02829	F01
FGRAMPH1_01T02833	F07
FGRAMPH1_01T02835	F01
FGRAMPH1_01T02837	F01
FGRAMPH1_01T02839	F03
FGRAMPH1_01T02841	F02
FGRAMPH1_01T02843	F04
FGRAMPH1_01T02847	F04
FGRAMPH1_01T02849	F01
FGRAMPH1_01T02851	F03
FGRAMPH1_01T02853	F10
FGRAMPH1_01T02855	F01
FGRAMPH1_01T02859	F02
FGRAMPH1_01T02861	F07
FGRAMPH1_01T02863	F01
FGRAMPH1_01T02865	F03
FGRAMPH1_01T02867	F09
FGRAMPH1_01T02869	F02
FGRAMPH1_01T02871	F01
FGRAMPH1_01T02873	F01
FGRAMPH1_01T02875	F10
FGRAMPH1_01T02877	F03
FGRAMPH1_01T02879	F05
FGRAMPH1_01T02881	F02
FGRAMPH1_01T02883	F09
FGRAMPH1_01T02887	F16
FGRAMPH1_01T02889	F03
FGRAMPH1_01T02891	F01
FGRAMPH1_01T02893	F09
FGRAMPH1_01T02895	F02
FGRAMPH1_01T02897	F03
FGRAMPH1_01T02899	F05
FGRAMPH1_01T02901	F03
FGRAMPH1_01T02903	F07
FGRAMPH1_01T02905	F04
FGRAMPH1_01T02907	F15
FGRAMPH1_01T02909	F03
FGRAMPH1_01T02911	F02
FGRAMPH1_01T02913	F07
FGRAMPH1_01T02915	F05
FGRAMPH1_01T02917	F09
FGRAMPH1_01T02919	F02
FGRAMPH1_01T02923	F05
FGRAMPH1_01T02927	F02
FGRAMPH1_01T02931	F02
FGRAMPH1_01T02933	F11
FGRAMPH1_01T02935	F05
FGRAMPH1_01T02937	F01
FGRAMPH1_01T02939	F07
FGRAMPH1_01T02941	F06
FGRAMPH1_01T02943	F13
FGRAMPH1_01T02945	F02
FGRAMPH1_01T02947	F01
FGRAMPH1_01T02951	F01
FGRAMPH1_01T02955	F06
FGRAMPH1_01T02957	F05
FGRAMPH1_01T02959	F07
FGRAMPH1_01T02961	F05
FGRAMPH1_01T02963	F06
FGRAMPH1_01T02965	F02
FGRAMPH1_01T02967	F05
FGRAMPH1_01T02969	F07
FGRAMPH1_01T02971	F02
FGRAMPH1_01T02973	F02
FGRAMPH1_01T02975	F01
FGRAMPH1_01T02977	F02
FGRAMPH1_01T02979	F07
FGRAMPH1_01T02981	F03
FGRAMPH1_01T02985	F01
FGRAMPH1_01T02987	F08
FGRAMPH1_01T02989	F01
FGRAMPH1_01T02993	F02
FGRAMPH1_01T02995	F16
FGRAMPH1_01T02997	F11
FGRAMPH1_01T02999	F04
FGRAMPH1_01T03001	F03
FGRAMPH1_01T03005	F11
FGRAMPH1_01T03009	F05
FGRAMPH1_01T03015	F01
FGRAMPH1_01T03017	F06
FGRAMPH1_01T03019	F01
FGRAMPH1_01T03023	F02
FGRAMPH1_01T03025	F04
FGRAMPH1_01T03027	F03
FGRAMPH1_01T03029	F02
FGRAMPH1_01T03031	F02
FGRAMPH1_01T03033	F14
FGRAMPH1_01T03037	F02
FGRAMPH1_01T03041	F10
FGRAMPH1_01T03043	F06
FGRAMPH1_01T03045	F08
FGRAMPH1_01T03049	F05
FGRAMPH1_01T03053	F01
FGRAMPH1_01T03055	F02
FGRAMPH1_01T03057	F13
FGRAMPH1_01T03059	F09
FGRAMPH1_01T03061	F05
FGRAMPH1_01T03063	F02
FGRAMPH1_01T03065	F02
FGRAMPH1_01T03067	F15
FGRAMPH1_01T03069	F01
FGRAMPH1_01T03073	F01
FGRAMPH1_01T03075	F05
FGRAMPH1_01T03077	F07
FGRAMPH1_01T03079	F15
FGRAMPH1_01T03081	F02
FGRAMPH1_01T03083	F06
FGRAMPH1_01T03085	F08
FGRAMPH1_01T03087	F07
FGRAMPH1_01T03091	F11
FGRAMPH1_01T03095	F12
FGRAMPH1_01T03097	F01
FGRAMPH1_01T03099	F07
FGRAMPH1_01T03101	F03
FGRAMPH1_01T03107	F03
FGRAMPH1_01T03109	F05
FGRAMPH1_01T03111	F03
FGRAMPH1_01T03113	F02
FGRAMPH1_01T03115	F07
FGRAMPH1_01T03119	F03
FGRAMPH1_01T03121	F01
FGRAMPH1_01T03125	F03
FGRAMPH1_01T03127	F03
FGRAMPH1_01T03129	F03
FGRAMPH1_01T03131	F01
FGRAMPH1_01T03133	F01
FGRAMPH1_01T03135	F01
FGRAMPH1_01T03137	F03
FGRAMPH1_01T03139	F10
FGRAMPH1_01T03141	F01
FGRAMPH1_01T03143	F03
FGRAMPH1_01T03145	F01
FGRAMPH1_01T03147	F01
FGRAMPH1_01T03149	F05
FGRAMPH1_01T03153	F01
FGRAMPH1_01T03155	F03
FGRAMPH1_01T03157	F01
FGRAMPH1_01T03159	F01
FGRAMPH1_01T03161	F06
FGRAMPH1_01T03163	F13
FGRAMPH1_01T03165	F03
FGRAMPH1_01T03169	F05
FGRAMPH1_01T03171	F07
FGRAMPH1_01T03173	F02
FGRAMPH1_01T03175	F02
FGRAMPH1_01T03177	F13
FGRAMPH1_01T03179	F01
FGRAMPH1_01T03181	F01
FGRAMPH1_01T03183	F01
FGRAMPH1_01T03185	F03
FGRAMPH1_01T03187	F02
FGRAMPH1_01T03189	F09
FGRAMPH1_01T03191	F05
FGRAMPH1_01T03195	F02
FGRAMPH1_01T03197	F01
FGRAMPH1_01T03199	F09
FGRAMPH1_01T03201	F01
FGRAMPH1_01T03203	F01
FGRAMPH1_01T03205	F04
FGRAMPH1_01T03207	F01
FGRAMPH1_01T03209	F07
FGRAMPH1_01T03211	F11
FGRAMPH1_01T03213	F05
FGRAMPH1_01T03215	F03
FGRAMPH1_01T03217	F06
FGRAMPH1_01T03219	F02
FGRAMPH1_01T03221	F06
FGRAMPH1_01T03223	F03
FGRAMPH1_01T03227	F05
FGRAMPH1_01T03229	F03
FGRAMPH1_01T03231	F01
FGRAMPH1_01T03233	F02
FGRAMPH1_01T03237	F05
FGRAMPH1_01T03239	F03
FGRAMPH1_01T03243	F02
FGRAMPH1_01T03245	F02
FGRAMPH1_01T03247	F01
FGRAMPH1_01T03249	F02
FGRAMPH1_01T03251	F05
FGRAMPH1_01T03253	F11
FGRAMPH1_01T03255	F05
FGRAMPH1_01T03257	F07
FGRAMPH1_01T03259	F02
FGRAMPH1_01T03263	F02
FGRAMPH1_01T03265	F09
FGRAMPH1_01T03267	F15
FGRAMPH1_01T03269	F03
FGRAMPH1_01T03271	F08
FGRAMPH1_01T03273	F06
FGRAMPH1_01T03275	F05
FGRAMPH1_01T03277	F02
FGRAMPH1_01T03279	F01
FGRAMPH1_01T03281	F05
FGRAMPH1_01T03283	F08
FGRAMPH1_01T03285	F02
FGRAMPH1_01T03287	F10
FGRAMPH1_01T03289	F02
FGRAMPH1_01T03291	F02
FGRAMPH1_01T03293	F02
FGRAMPH1_01T03295	F06
FGRAMPH1_01T03297	F01
FGRAMPH1_01T03299	F01
FGRAMPH1_01T03301	F01
FGRAMPH1_01T03303	F02
FGRAMPH1_01T03305	F05
FGRAMPH1_01T03307	F01
FGRAMPH1_01T03311	F01
FGRAMPH1_01T03313	F07
FGRAMPH1_01T03315	F02
FGRAMPH1_01T03317	F02
FGRAMPH1_01T03321	F04
FGRAMPH1_01T03323	F01
FGRAMPH1_01T03325	F01
FGRAMPH1_01T03327	F11
FGRAMPH1_01T03329	F02
FGRAMPH1_01T03331	F03
FGRAMPH1_01T03333	F16
FGRAMPH1_01T03335	F08
FGRAMPH1_01T03337	F01
FGRAMPH1_01T03339	F02
FGRAMPH1_01T03343	F06
FGRAMPH1_01T03345	F01
FGRAMPH1_01T03347	F07
FGRAMPH1_01T03349	F05
FGRAMPH1_01T03351	F06
FGRAMPH1_01T03353	F07
FGRAMPH1_01T03357	F11
FGRAMPH1_01T03359	F05
FGRAMPH1_01T03361	F08
FGRAMPH1_01T03363	F03
FGRAMPH1_01T03365	F07
FGRAMPH1_01T03367	F01
FGRAMPH1_01T03369	F01
FGRAMPH1_01T03371	F08
FGRAMPH1_01T03373	F04
FGRAMPH1_01T03375	F05
FGRAMPH1_01T03377	F06
FGRAMPH1_01T03379	F08
FGRAMPH1_01T03381	F09
FGRAMPH1_01T03383	F14
FGRAMPH1_01T03385	F07
FGRAMPH1_01T03393	F02
FGRAMPH1_01T03395	F15
FGRAMPH1_01T03397	F06
FGRAMPH1_01T03399	F10
FGRAMPH1_01T03401	F02
FGRAMPH1_01T03403	F02
FGRAMPH1_01T03405	F01
FGRAMPH1_01T03407	F03
FGRAMPH1_01T03409	F03
FGRAMPH1_01T03411	F13
FGRAMPH1_01T03413	F16
FGRAMPH1_01T03417	F04
FGRAMPH1_01T03419	F08
FGRAMPH1_01T03421	F02
FGRAMPH1_01T03423	F05
FGRAMPH1_01T03425	F05
FGRAMPH1_01T03429	F01
FGRAMPH1_01T03431	F03
FGRAMPH1_01T03433	F09
FGRAMPH1_01T03435	F02
FGRAMPH1_01T03437	F11
FGRAMPH1_01T03441	F04
FGRAMPH1_01T03443	F15
FGRAMPH1_01T03445	F03
FGRAMPH1_01T03447	F05
FGRAMPH1_01T03451	F02
FGRAMPH1_01T03453	F09
FGRAMPH1_01T03455	F03
FGRAMPH1_01T03457	F11
FGRAMPH1_01T03459	F01
FGRAMPH1_01T03461	F02
FGRAMPH1_01T03463	F06
FGRAMPH1_01T03465	F05
FGRAMPH1_01T03467	F09
FGRAMPH1_01T03469	F02
FGRAMPH1_01T03473	F01
FGRAMPH1_01T03475	F05
FGRAMPH1_01T03477	F02
FGRAMPH1_01T03479	F15
FGRAMPH1_01T03481	F03
FGRAMPH1_01T03483	F08
FGRAMPH1_01T03487	F01
FGRAMPH1_01T03489	F04
FGRAMPH1_01T03491	F07
FGRAMPH1_01T03493	F01
FGRAMPH1_01T03495	F05
FGRAMPH1_01T03497	F05
FGRAMPH1_01T03499	F07
FGRAMPH1_01T03501	F01
FGRAMPH1_01T03505	F12
FGRAMPH1_01T03507	F01
FGRAMPH1_01T03513	F04
FGRAMPH1_01T03515	F09
FGRAMPH1_01T03517	F01
FGRAMPH1_01T03519	F01
FGRAMPH1_01T03521	F02
FGRAMPH1_01T03523	F07
FGRAMPH1_01T03527	F01
FGRAMPH1_01T03529	F06
FGRAMPH1_01T03531	F07
FGRAMPH1_01T03533	F02
FGRAMPH1_01T03535	F02
FGRAMPH1_01T03537	F01
FGRAMPH1_01T03539	F03
FGRAMPH1_01T03545	F07
FGRAMPH1_01T03547	F01
FGRAMPH1_01T03549	F08
FGRAMPH1_01T03553	F06
FGRAMPH1_01T03555	F01
FGRAMPH1_01T03557	F07
FGRAMPH1_01T03559	F02
FGRAMPH1_01T03561	F07
FGRAMPH1_01T03563	F01
FGRAMPH1_01T03565	F07
FGRAMPH1_01T03567	F11
FGRAMPH1_01T03571	F01
FGRAMPH1_01T03573	F01
FGRAMPH1_01T03575	F02
FGRAMPH1_01T03577	F01
FGRAMPH1_01T03579	F03
FGRAMPH1_01T03581	F09
FGRAMPH1_01T03585	F14
FGRAMPH1_01T03589	F02
FGRAMPH1_01T03593	F07
FGRAMPH1_01T03595	F15
FGRAMPH1_01T03599	F02
FGRAMPH1_01T03601	F01
FGRAMPH1_01T03603	F05
FGRAMPH1_01T03605	F02
FGRAMPH1_01T03607	F02
FGRAMPH1_01T03611	F15
FGRAMPH1_01T03613	F02
FGRAMPH1_01T03615	F10
FGRAMPH1_01T03617	F03
FGRAMPH1_01T03621	F04
FGRAMPH1_01T03623	F02
FGRAMPH1_01T03625	F02
FGRAMPH1_01T03631	F02
FGRAMPH1_01T03635	F11
FGRAMPH1_01T03637	F02
FGRAMPH1_01T03643	F01
FGRAMPH1_01T03645	F01
FGRAMPH1_01T03649	F08
FGRAMPH1_01T03651	F09
FGRAMPH1_01T03653	F01
FGRAMPH1_01T03655	F01
FGRAMPH1_01T03659	F04
FGRAMPH1_01T03661	F08
FGRAMPH1_01T03663	F06
FGRAMPH1_01T03665	F06
FGRAMPH1_01T03667	F02
FGRAMPH1_01T03669	F01
FGRAMPH1_01T03671	F09
FGRAMPH1_01T03673	F02
FGRAMPH1_01T03677	F02
FGRAMPH1_01T03679	F01
FGRAMPH1_01T03681	F05
FGRAMPH1_01T03683	F02
FGRAMPH1_01T03685	F02
FGRAMPH1_01T03687	F01
FGRAMPH1_01T03689	F01
FGRAMPH1_01T03691	F03
FGRAMPH1_01T03693	F05
FGRAMPH1_01T03695	F02
FGRAMPH1_01T03697	F01
FGRAMPH1_01T03699	F09
FGRAMPH1_01T03703	F04
FGRAMPH1_01T03705	F03
FGRAMPH1_01T03707	F01
FGRAMPH1_01T03709	F04
FGRAMPH1_01T03711	F01
FGRAMPH1_01T03715	F02
FGRAMPH1_01T03719	F10
FGRAMPH1_01T03721	F17
FGRAMPH1_01T03723	F05
FGRAMPH1_01T03725	F02
FGRAMPH1_01T03729	F05
FGRAMPH1_01T03731	F02
FGRAMPH1_01T03733	F09
FGRAMPH1_01T03735	F04
FGRAMPH1_01T03737	F06
FGRAMPH1_01T03739	F09
FGRAMPH1_01T03741	F01
FGRAMPH1_01T03743	F09
FGRAMPH1_01T03745	F12
FGRAMPH1_01T03749	F05
FGRAMPH1_01T03751	F01
FGRAMPH1_01T03753	F01
FGRAMPH1_01T03755	F02
FGRAMPH1_01T03757	F06
FGRAMPH1_01T03759	F02
FGRAMPH1_01T03763	F06
FGRAMPH1_01T03765	F02
FGRAMPH1_01T03767	F02
FGRAMPH1_01T03769	F01
FGRAMPH1_01T03775	F12
FGRAMPH1_01T03777	F05
FGRAMPH1_01T03779	F09
FGRAMPH1_01T03781	F09
FGRAMPH1_01T03783	F09
FGRAMPH1_01T03785	F02
FGRAMPH1_01T03787	F02
FGRAMPH1_01T03789	F01
FGRAMPH1_01T03793	F12
FGRAMPH1_01T03795	F04
FGRAMPH1_01T03797	F03
FGRAMPH1_01T03799	F13
FGRAMPH1_01T03801	F06
FGRAMPH1_01T03803	F02
FGRAMPH1_01T03805	F05
FGRAMPH1_01T03807	F02
FGRAMPH1_01T03809	F01
FGRAMPH1_01T03811	F01
FGRAMPH1_01T03817	F05
FGRAMPH1_01T03821	F05
FGRAMPH1_01T03823	F01
FGRAMPH1_01T03827	F10
FGRAMPH1_01T03829	F09
FGRAMPH1_01T03831	F13
FGRAMPH1_01T03833	F07
FGRAMPH1_01T03835	F06
FGRAMPH1_01T03837	F02
FGRAMPH1_01T03839	F07
FGRAMPH1_01T03841	F02
FGRAMPH1_01T03843	F03
FGRAMPH1_01T03845	F01
FGRAMPH1_01T03851	F03
FGRAMPH1_01T03853	F13
FGRAMPH1_01T03855	F02
FGRAMPH1_01T03857	F04
FGRAMPH1_01T03863	F01
FGRAMPH1_01T03865	F02
FGRAMPH1_01T03867	F14
FGRAMPH1_01T03871	F18
FGRAMPH1_01T03873	F04
FGRAMPH1_01T03877	F01
FGRAMPH1_01T03883	F06
FGRAMPH1_01T03885	F02
FGRAMPH1_01T03891	F02
FGRAMPH1_01T03893	F09
FGRAMPH1_01T03895	F06
FGRAMPH1_01T03897	F03
FGRAMPH1_01T03899	F06
FGRAMPH1_01T03901	F03
FGRAMPH1_01T03905	F03
FGRAMPH1_01T03911	F01
FGRAMPH1_01T03913	F07
FGRAMPH1_01T03915	F02
FGRAMPH1_01T03917	F02
FGRAMPH1_01T03919	F05
FGRAMPH1_01T03921	F11
FGRAMPH1_01T03923	F07
FGRAMPH1_01T03925	F01
FGRAMPH1_01T03927	F02
FGRAMPH1_01T03929	F04
FGRAMPH1_01T03933	F01
FGRAMPH1_01T03935	F06
FGRAMPH1_01T03937	F01
FGRAMPH1_01T03939	F05
FGRAMPH1_01T03941	F09
FGRAMPH1_01T03943	F01
FGRAMPH1_01T03945	F01
FGRAMPH1_01T03947	F04
FGRAMPH1_01T03949	F01
FGRAMPH1_01T03951	F05
FGRAMPH1_01T03953	F02
FGRAMPH1_01T03955	F06
FGRAMPH1_01T03957	F02
FGRAMPH1_01T03959	F02
FGRAMPH1_01T03961	F08
FGRAMPH1_01T03963	F10
FGRAMPH1_01T03965	F01
FGRAMPH1_01T03973	F02
FGRAMPH1_01T03977	F02
FGRAMPH1_01T03979	F06
FGRAMPH1_01T03981	F03
FGRAMPH1_01T03983	F05
FGRAMPH1_01T03985	F02
FGRAMPH1_01T03987	F05
FGRAMPH1_01T03989	F01
FGRAMPH1_01T03991	F04
FGRAMPH1_01T03993	F03
FGRAMPH1_01T03995	F01
FGRAMPH1_01T03997	F02
FGRAMPH1_01T03999	F05
FGRAMPH1_01T04001	F01
FGRAMPH1_01T04003	F08
FGRAMPH1_01T04007	F06
FGRAMPH1_01T04009	F01
FGRAMPH1_01T04011	F05
FGRAMPH1_01T04013	F01
FGRAMPH1_01T04015	F01
FGRAMPH1_01T04017	F01
FGRAMPH1_01T04019	F01
FGRAMPH1_01T04021	F07
FGRAMPH1_01T04025	F04
FGRAMPH1_01T04027	F18
FGRAMPH1_01T04029	F04
FGRAMPH1_01T04031	F02
FGRAMPH1_01T04033	F06
FGRAMPH1_01T04037	F01
FGRAMPH1_01T04041	F02
FGRAMPH1_01T04043	F03
FGRAMPH1_01T04045	F03
FGRAMPH1_01T04047	F03
FGRAMPH1_01T04049	F01
FGRAMPH1_01T04053	F05
FGRAMPH1_01T04055	F01
FGRAMPH1_01T04057	F12
FGRAMPH1_01T04059	F04
FGRAMPH1_01T04061	F04
FGRAMPH1_01T04063	F06
FGRAMPH1_01T04065	F07
FGRAMPH1_01T04069	F15
FGRAMPH1_01T04071	F03
FGRAMPH1_01T04077	F07
FGRAMPH1_01T04083	F03
FGRAMPH1_01T04085	F03
FGRAMPH1_01T04087	F04
FGRAMPH1_01T04089	F04
FGRAMPH1_01T04091	F03
FGRAMPH1_01T04095	F03
FGRAMPH1_01T04099	F04
FGRAMPH1_01T04103	F06
FGRAMPH1_01T04105	F02
FGRAMPH1_01T04107	F03
FGRAMPH1_01T04111	F03
FGRAMPH1_01T04113	F02
FGRAMPH1_01T04115	F02
FGRAMPH1_01T04117	F03
FGRAMPH1_01T04119	F10
FGRAMPH1_01T04121	F06
FGRAMPH1_01T04123	F10
FGRAMPH1_01T04125	F06
FGRAMPH1_01T04127	F06
FGRAMPH1_01T04129	F02
FGRAMPH1_01T04133	F13
FGRAMPH1_01T04137	F04
FGRAMPH1_01T04139	F01
FGRAMPH1_01T04141	F02
FGRAMPH1_01T04143	F02
FGRAMPH1_01T04145	F04
FGRAMPH1_01T04147	F06
FGRAMPH1_01T04149	F01
FGRAMPH1_01T04157	F01
FGRAMPH1_01T04159	F01
FGRAMPH1_01T04161	F03
FGRAMPH1_01T04163	F02
FGRAMPH1_01T04165	F04
FGRAMPH1_01T04167	F01
FGRAMPH1_01T04169	F02
FGRAMPH1_01T04173	F03
FGRAMPH1_01T04175	F01
FGRAMPH1_01T04177	F04
FGRAMPH1_01T04181	F01
FGRAMPH1_01T04187	F04
FGRAMPH1_01T04189	F04
FGRAMPH1_01T04195	F01
FGRAMPH1_01T04197	F01
FGRAMPH1_01T04199	F03
FGRAMPH1_01T04203	F06
FGRAMPH1_01T04205	F13
FGRAMPH1_01T04209	F04
FGRAMPH1_01T04215	F01
FGRAMPH1_01T04217	F01
FGRAMPH1_01T04219	F01
FGRAMPH1_01T04221	F04
FGRAMPH1_01T04223	F03
FGRAMPH1_01T04225	F01
FGRAMPH1_01T04229	F03
FGRAMPH1_01T04231	F03
FGRAMPH1_01T04233	F01
FGRAMPH1_01T04235	F03
FGRAMPH1_01T04237	F03
FGRAMPH1_01T04239	F03
FGRAMPH1_01T04241	F02
FGRAMPH1_01T04243	F06
FGRAMPH1_01T04245	F03
FGRAMPH1_01T04247	F01
FGRAMPH1_01T04249	F06
FGRAMPH1_01T04251	F04
FGRAMPH1_01T04253	F04
FGRAMPH1_01T04257	F10
FGRAMPH1_01T04259	F03
FGRAMPH1_01T04263	F02
FGRAMPH1_01T04267	F04
FGRAMPH1_01T04271	F08
FGRAMPH1_01T04273	F01
FGRAMPH1_01T04275	F04
FGRAMPH1_01T04277	F09
FGRAMPH1_01T04283	F03
FGRAMPH1_01T04287	F08
FGRAMPH1_01T04289	F06
FGRAMPH1_01T04291	F01
FGRAMPH1_01T04293	F04
FGRAMPH1_01T04295	F11
FGRAMPH1_01T04297	F04
FGRAMPH1_01T04299	F02
FGRAMPH1_01T04301	F03
FGRAMPH1_01T04303	F03
FGRAMPH1_01T04305	F18
FGRAMPH1_01T04307	F04
FGRAMPH1_01T04309	F03
FGRAMPH1_01T04319	F03
FGRAMPH1_01T04327	F03
FGRAMPH1_01T04329	F01
FGRAMPH1_01T04333	F03
FGRAMPH1_01T04335	F03
FGRAMPH1_01T04339	F03
FGRAMPH1_01T04345	F04
FGRAMPH1_01T04347	F03
FGRAMPH1_01T04349	F03
FGRAMPH1_01T04351	F03
FGRAMPH1_01T04355	F04
FGRAMPH1_01T04357	F03
FGRAMPH1_01T04359	F03
FGRAMPH1_01T04361	F03
FGRAMPH1_01T04363	F06
FGRAMPH1_01T04365	F03
FGRAMPH1_01T04367	F01
FGRAMPH1_01T04369	F04
FGRAMPH1_01T04371	F08
FGRAMPH1_01T04373	F05
FGRAMPH1_01T04375	F03
FGRAMPH1_01T04377	F06
FGRAMPH1_01T04379	F02
FGRAMPH1_01T04381	F09
FGRAMPH1_01T04383	F01
FGRAMPH1_01T04385	F18
FGRAMPH1_01T04387	F04
FGRAMPH1_01T04389	F01
FGRAMPH1_01T04391	F02
FGRAMPH1_01T04393	F18
FGRAMPH1_01T04399	F01
FGRAMPH1_01T04401	F01
FGRAMPH1_01T04403	F01
FGRAMPH1_01T04409	F04
FGRAMPH1_01T04411	F04
FGRAMPH1_01T04413	F04
FGRAMPH1_01T04415	F01
FGRAMPH1_01T04417	F08
FGRAMPH1_01T04419	F07
FGRAMPH1_01T04423	F03
FGRAMPH1_01T04425	F01
FGRAMPH1_01T04427	F04
FGRAMPH1_01T04429	F10
FGRAMPH1_01T04431	F02
FGRAMPH1_01T04433	F01
FGRAMPH1_01T04437	F01
FGRAMPH1_01T04443	F17
FGRAMPH1_01T04445	F03
FGRAMPH1_01T04447	F04
FGRAMPH1_01T04449	F01
FGRAMPH1_01T04451	F04
FGRAMPH1_01T04453	F01
FGRAMPH1_01T04455	F04
FGRAMPH1_01T04457	F02
FGRAMPH1_01T04459	F03
FGRAMPH1_01T04461	F02
FGRAMPH1_01T04463	F03
FGRAMPH1_01T04465	F04
FGRAMPH1_01T04467	F05
FGRAMPH1_01T04469	F02
FGRAMPH1_01T04471	F01
FGRAMPH1_01T04475	F04
FGRAMPH1_01T04477	F09
FGRAMPH1_01T04479	F02
FGRAMPH1_01T04481	F11
FGRAMPH1_01T04485	F02
FGRAMPH1_01T04487	F09
FGRAMPH1_01T04491	F07
FGRAMPH1_01T04493	F06
FGRAMPH1_01T04495	F06
FGRAMPH1_01T04497	F02
FGRAMPH1_01T04499	F09
FGRAMPH1_01T04501	F02
FGRAMPH1_01T04503	F04
FGRAMPH1_01T04507	F03
FGRAMPH1_01T04509	F03
FGRAMPH1_01T04515	F02
FGRAMPH1_01T04517	F05
FGRAMPH1_01T04519	F16
FGRAMPH1_01T04521	F02
FGRAMPH1_01T04523	F01
FGRAMPH1_01T04525	F01
FGRAMPH1_01T04527	F01
FGRAMPH1_01T04529	F12
FGRAMPH1_01T04531	F04
FGRAMPH1_01T04533	F02
FGRAMPH1_01T04535	F05
FGRAMPH1_01T04537	F01
FGRAMPH1_01T04539	F07
FGRAMPH1_01T04541	F01
FGRAMPH1_01T04545	F01
FGRAMPH1_01T04547	F03
FGRAMPH1_01T04549	F01
FGRAMPH1_01T04551	F01
FGRAMPH1_01T04553	F05
FGRAMPH1_01T04555	F01
FGRAMPH1_01T04557	F07
FGRAMPH1_01T04559	F02
FGRAMPH1_01T04561	F02
FGRAMPH1_01T04563	F07
FGRAMPH1_01T04565	F02
FGRAMPH1_01T04567	F01
FGRAMPH1_01T04569	F02
FGRAMPH1_01T04571	F03
FGRAMPH1_01T04573	F09
FGRAMPH1_01T04575	F05
FGRAMPH1_01T04577	F03
FGRAMPH1_01T04579	F02
FGRAMPH1_01T04581	F01
FGRAMPH1_01T04583	F05
FGRAMPH1_01T04587	F02
FGRAMPH1_01T04589	F05
FGRAMPH1_01T04591	F01
FGRAMPH1_01T04593	F02
FGRAMPH1_01T04595	F09
FGRAMPH1_01T04597	F05
FGRAMPH1_01T04601	F11
FGRAMPH1_01T04603	F07
FGRAMPH1_01T04607	F02
FGRAMPH1_01T04609	F05
FGRAMPH1_01T04611	F07
FGRAMPH1_01T04613	F01
FGRAMPH1_01T04615	F06
FGRAMPH1_01T04623	F04
FGRAMPH1_01T04625	F01
FGRAMPH1_01T04629	F04
FGRAMPH1_01T04631	F05
FGRAMPH1_01T04633	F02
FGRAMPH1_01T04635	F02
FGRAMPH1_01T04637	F01
FGRAMPH1_01T04639	F02
FGRAMPH1_01T04641	F03
FGRAMPH1_01T04643	F07
FGRAMPH1_01T04645	F07
FGRAMPH1_01T04647	F07
FGRAMPH1_01T04649	F13
FGRAMPH1_01T04651	F01
FGRAMPH1_01T04653	F01
FGRAMPH1_01T04655	F11
FGRAMPH1_01T04657	F01
FGRAMPH1_01T04659	F11
FGRAMPH1_01T04661	F05
FGRAMPH1_01T04663	F07
FGRAMPH1_01T04665	F02
FGRAMPH1_01T04667	F01
FGRAMPH1_01T04669	F08
FGRAMPH1_01T04671	F02
FGRAMPH1_01T04675	F02
FGRAMPH1_01T04679	F01
FGRAMPH1_01T04681	F06
FGRAMPH1_01T04683	F06
FGRAMPH1_01T04685	F07
FGRAMPH1_01T04687	F01
FGRAMPH1_01T04691	F11
FGRAMPH1_01T04693	F08
FGRAMPH1_01T04695	F02
FGRAMPH1_01T04697	F02
FGRAMPH1_01T04699	F03
FGRAMPH1_01T04701	F01
FGRAMPH1_01T04703	F11
FGRAMPH1_01T04705	F01
FGRAMPH1_01T04709	F16
FGRAMPH1_01T04711	F02
FGRAMPH1_01T04713	F01
FGRAMPH1_01T04715	F01
FGRAMPH1_01T04717	F07
FGRAMPH1_01T04719	F02
FGRAMPH1_01T04721	F01
FGRAMPH1_01T04723	F03
FGRAMPH1_01T04725	F02
FGRAMPH1_01T04727	F04
FGRAMPH1_01T04729	F05
FGRAMPH1_01T04731	F10
FGRAMPH1_01T04733	F03
FGRAMPH1_01T04735	F04
FGRAMPH1_01T04737	F07
FGRAMPH1_01T04739	F02
FGRAMPH1_01T04741	F07
FGRAMPH1_01T04743	F02
FGRAMPH1_01T04745	F06
FGRAMPH1_01T04747	F06
FGRAMPH1_01T04749	F02
FGRAMPH1_01T04751	F03
FGRAMPH1_01T04753	F09
FGRAMPH1_01T04755	F09
FGRAMPH1_01T04757	F02
FGRAMPH1_01T04759	F03
FGRAMPH1_01T04761	F05
FGRAMPH1_01T04767	F01
FGRAMPH1_01T04769	F01
FGRAMPH1_01T04771	F01
FGRAMPH1_01T04773	F07
FGRAMPH1_01T04775	F02
FGRAMPH1_01T04777	F01
FGRAMPH1_01T04781	F01
FGRAMPH1_01T04783	F01
FGRAMPH1_01T04787	F14
FGRAMPH1_01T04789	F04
FGRAMPH1_01T04793	F03
FGRAMPH1_01T04795	F01
FGRAMPH1_01T04797	F04
FGRAMPH1_01T04799	F03
FGRAMPH1_01T04801	F04
FGRAMPH1_01T04803	F04
FGRAMPH1_01T04805	F01
FGRAMPH1_01T04807	F01
FGRAMPH1_01T04809	F01
FGRAMPH1_01T04811	F12
FGRAMPH1_01T04813	F01
FGRAMPH1_01T04815	F01
FGRAMPH1_01T04819	F03
FGRAMPH1_01T04821	F04
FGRAMPH1_01T04825	F06
FGRAMPH1_01T04827	F08
FGRAMPH1_01T04829	F05
FGRAMPH1_01T04831	F03
FGRAMPH1_01T04833	F03
FGRAMPH1_01T04835	F04
FGRAMPH1_01T04837	F07
FGRAMPH1_01T04841	F15
FGRAMPH1_01T04843	F04
FGRAMPH1_01T04847	F08
FGRAMPH1_01T04849	F01
FGRAMPH1_01T04851	F01
FGRAMPH1_01T04853	F05
FGRAMPH1_01T04855	F11
FGRAMPH1_01T04859	F03
FGRAMPH1_01T04861	F05
FGRAMPH1_01T04863	F02
FGRAMPH1_01T04865	F01
FGRAMPH1_01T04867	F01
FGRAMPH1_01T04869	F08
FGRAMPH1_01T04873	F03
FGRAMPH1_01T04875	F03
FGRAMPH1_01T04877	F06
FGRAMPH1_01T04879	F01
FGRAMPH1_01T04885	F16
FGRAMPH1_01T04887	F03
FGRAMPH1_01T04889	F17
FGRAMPH1_01T04891	F06
FGRAMPH1_01T04893	F16
FGRAMPH1_01T04897	F11
FGRAMPH1_01T04899	F07
FGRAMPH1_01T04901	F02
FGRAMPH1_01T04903	F01
FGRAMPH1_01T04905	F03
FGRAMPH1_01T04907	F03
FGRAMPH1_01T04909	F01
FGRAMPH1_01T04911	F01
FGRAMPH1_01T04915	F03
FGRAMPH1_01T04917	F03
FGRAMPH1_01T04921	F03
FGRAMPH1_01T04923	F04
FGRAMPH1_01T04925	F01
FGRAMPH1_01T04927	F01
FGRAMPH1_01T04933	F05
FGRAMPH1_01T04935	F11
FGRAMPH1_01T04937	F03
FGRAMPH1_01T04939	F06
FGRAMPH1_01T04941	F02
FGRAMPH1_01T04943	F02
FGRAMPH1_01T04947	F01
FGRAMPH1_01T04949	F01
FGRAMPH1_01T04953	F01
FGRAMPH1_01T04955	F01
FGRAMPH1_01T04957	F01
FGRAMPH1_01T04959	F01
FGRAMPH1_01T04961	F09
FGRAMPH1_01T04963	F01
FGRAMPH1_01T04965	F17
FGRAMPH1_01T04967	F01
FGRAMPH1_01T04971	F02
FGRAMPH1_01T04973	F03
FGRAMPH1_01T04975	F03
FGRAMPH1_01T04977	F05
FGRAMPH1_01T04979	F18
FGRAMPH1_01T04983	F02
FGRAMPH1_01T04985	F02
FGRAMPH1_01T04987	F01
FGRAMPH1_01T04993	F02
FGRAMPH1_01T04995	F15
FGRAMPH1_01T04997	F05
FGRAMPH1_01T04999	F02
FGRAMPH1_01T05001	F09
FGRAMPH1_01T05005	F02
FGRAMPH1_01T05007	F06
FGRAMPH1_01T05009	F04
FGRAMPH1_01T05011	F01
FGRAMPH1_01T05013	F11
FGRAMPH1_01T05015	F01
FGRAMPH1_01T05017	F01
FGRAMPH1_01T05019	F03
FGRAMPH1_01T05021	F04
FGRAMPH1_01T05023	F05
FGRAMPH1_01T05025	F05
FGRAMPH1_01T05027	F03
FGRAMPH1_01T05035	F01
FGRAMPH1_01T05037	F01
FGRAMPH1_01T05041	F08
FGRAMPH1_01T05043	F02
FGRAMPH1_01T05049	F04
FGRAMPH1_01T05051	F15
FGRAMPH1_01T05053	F09
FGRAMPH1_01T05055	F10
FGRAMPH1_01T05059	F02
FGRAMPH1_01T05061	F04
FGRAMPH1_01T05063	F08
FGRAMPH1_01T05065	F05
FGRAMPH1_01T05067	F04
FGRAMPH1_01T05071	F09
FGRAMPH1_01T05075	F01
FGRAMPH1_01T05077	F07
FGRAMPH1_01T05081	F09
FGRAMPH1_01T05083	F03
FGRAMPH1_01T05085	F01
FGRAMPH1_01T05087	F03
FGRAMPH1_01T05089	F04
FGRAMPH1_01T05097	F04
FGRAMPH1_01T05099	F04
FGRAMPH1_01T05101	F04
FGRAMPH1_01T05105	F04
FGRAMPH1_01T05107	F10
FGRAMPH1_01T05109	F18
FGRAMPH1_01T05119	F17
FGRAMPH1_01T05123	F09
FGRAMPH1_01T05125	F17
FGRAMPH1_01T05131	F04
FGRAMPH1_01T05133	F04
FGRAMPH1_01T05141	F09
FGRAMPH1_01T05143	F04
FGRAMPH1_01T05145	F03
FGRAMPH1_01T05147	F03
FGRAMPH1_01T05149	F01
FGRAMPH1_01T05151	F01
FGRAMPH1_01T05157	F01
FGRAMPH1_01T05159	F01
FGRAMPH1_01T05161	F01
FGRAMPH1_01T05163	F05
FGRAMPH1_01T05167	F01
FGRAMPH1_01T05169	F02
FGRAMPH1_01T05171	F06
FGRAMPH1_01T05173	F09
FGRAMPH1_01T05175	F03
FGRAMPH1_01T05177	F04
FGRAMPH1_01T05179	F06
FGRAMPH1_01T05187	F06
FGRAMPH1_01T05193	F01
FGRAMPH1_01T05195	F03
FGRAMPH1_01T05197	F12
FGRAMPH1_01T05199	F03
FGRAMPH1_01T05201	F03
FGRAMPH1_01T05203	F07
FGRAMPH1_01T05205	F01
FGRAMPH1_01T05207	F03
FGRAMPH1_01T05209	F03
FGRAMPH1_01T05211	F02
FGRAMPH1_01T05215	F05
FGRAMPH1_01T05223	F06
FGRAMPH1_01T05225	F01
FGRAMPH1_01T05227	F07
[truncated: 8,192 more rows]

## Sheet: Wheat Module Sizes
Module	Size
W01	23063
W02	7573
W03	3125
W04	2344
W05	1802
W06	1552
W07	1544
W08	818
W09	765
W10	695
W11	501
W12	451
W13	379
W14	374
W15	334
W16	332
W17	316
W18	287
W19	254
W20	235
W21	199
W22	183
W23	153
W24	96
W25	83

## Sheet: Wheat gene module assignments
ID_RefSeq_v2.1	ID_RefSeq_v1.1	Module
TraesCS1A03G0004300.1	TraesCS1A02G002000.1	W01
TraesCS1A03G0004400.1	TraesCS1A02G002100.1	W01
TraesCS1A03G0004900.1	TraesCS1A02G002300.1	W01
TraesCS1A03G0005600.1	TraesCS1A02G002700.1	W01
TraesCS1A03G0009200.1	TraesCS1A02G003000.1	W01
TraesCS1A03G0014800.1	TraesCS1A02G005100.1	W01
TraesCS1A03G0014900.1	TraesCS1A02G005200.1	W01
TraesCS1A03G0016200.1	TraesCS1A02G005700.1	W01
TraesCS1A03G0016300.2	TraesCS1A02G005800.2	W01
TraesCS1A03G0018400.1	TraesCS1A02G006800.1	W01
TraesCS1A03G0020600.1	TraesCS1A02G007500.1	W01
TraesCS1A03G0020900.1	TraesCS1A02G007800.1	W01
TraesCS1A03G0021200.1	TraesCS1A02G007900.1	W01
TraesCS1A03G0024600.1	TraesCS1A02G009100.1	W01
TraesCS1A03G0024800.1	TraesCS1A02G009300.1	W01
TraesCS1A03G0027800.1	TraesCS1A02G010400.1	W01
TraesCS1A03G0028100.1	TraesCS1A02G010700.1	W01
TraesCS1A03G0028600.1	TraesCS1A02G011100.1	W01
TraesCS1A03G0029500.1	TraesCS1A02G011600.1	W01
TraesCS1A03G0029800.1	TraesCS1A02G011900.1	W01
TraesCS1A03G0029900.1	TraesCS1A02G012000.1	W01
TraesCS1A03G0031300.1	TraesCS1A02G012400.1	W01
TraesCS1A03G0031600.1	TraesCS1A02G012600.1	W01
TraesCS1A03G0031900.1	TraesCS1A02G012700.1	W01
TraesCS1A03G0033900.1	TraesCS1A02G013800.1	W01
TraesCS1A03G0036100.1	TraesCS1A02G014900.1	W01
TraesCS1A03G0036200.1	TraesCS1A02G015000.1	W01
TraesCS1A03G0036900.1	TraesCS1A02G015100.1	W01
TraesCS1A03G0037300.1	TraesCS1A02G015400.1	W01
TraesCS1A03G0037800.1	TraesCS1A02G015800.1	W01
TraesCS1A03G0037900.1	TraesCS1A02G015900.1	W01
TraesCS1A03G0038800.1	TraesCS1A02G016200.1	W01
TraesCS1A03G0039600.1	TraesCS1A02G017000.1	W01
TraesCS1A03G0042000.1	TraesCS1A02G018000.1	W01
TraesCS1A03G0042800.1	TraesCS1A02G018400.1	W01
TraesCS1A03G0042900.1	TraesCS1A02G018500.1	W01
TraesCS1A03G0043500.1	TraesCS1A02G018900.1	W01
TraesCS1A03G0044000.1	TraesCS1A02G019200.1	W01
TraesCS1A03G0046200.1	TraesCS1A02G020400.1	W01
TraesCS1A03G0046500.1	TraesCS1A02G020600.1	W01
TraesCS1A03G0047300.1	TraesCS1A02G021100.1	W01
TraesCS1A03G0047400.1	TraesCS1A02G021200.1	W01
TraesCS1A03G0053100.1	TraesCS1A02G023200.1	W01
TraesCS1A03G0053900.1	TraesCS1A02G023700.1	W01
TraesCS1A03G0056600.1	TraesCS1A02G024700.1	W01
TraesCS1A03G0059400.1	TraesCS1A02G025600.1	W01
TraesCS1A03G0061000.1	TraesCS1A02G026400.1	W01
TraesCS1A03G0062700.1	TraesCS1A02G027200.1	W01
TraesCS1A03G0063500.1	TraesCS1A02G027600.1	W01
TraesCS1A03G0064000.1	TraesCS1A02G027700.1	W01
TraesCS1A03G0065000.1	TraesCS1A02G028400.1	W01
TraesCS1A03G0065300.1	TraesCS1A02G028500.1	W01
TraesCS1A03G0065500.1	TraesCS1A02G028600.1	W01
TraesCS1A03G0065900.1	TraesCS1A02G028900.1	W01
TraesCS1A03G0066200.1	TraesCS1A02G029100.1	W01
TraesCS1A03G0066300.1	TraesCS1A02G029200.1	W01
TraesCS1A03G0068100.1	TraesCS1A02G030000.1	W01
TraesCS1A03G0068200.1	TraesCS1A02G030100.1	W01
TraesCS1A03G0069000.1	TraesCS1A02G030500.1	W01
TraesCS1A03G0070900.1	TraesCS1A02G031300.1	W01
TraesCS1A03G0073800.1	TraesCS1A02G033100.1	W01
TraesCS1A03G0076000.1	TraesCS1A02G033500.1	W01
TraesCS1A03G0076400.1	TraesCS1A02G033600.1	W01
TraesCS1A03G0076700.1	TraesCS1A02G033800.1	W01
TraesCS1A03G0079600.1	TraesCS1A02G034700.1	W01
TraesCS1A03G0081500.1	TraesCS1A02G035200.1	W01
TraesCS1A03G0081600.1	TraesCS1A02G035300.1	W01
TraesCS1A03G0083300.1	TraesCS1A02G035800.1	W01
TraesCS1A03G0085000.1	TraesCS1A02G036300.1	W01
TraesCS1A03G0087200.1	TraesCS1A02G036800.1	W01
TraesCS1A03G0088700.1	TraesCS1A02G037100.1	W01
TraesCS1A03G0090000.1	TraesCS1A02G037900.1	W01
TraesCS1A03G0090900.1	TraesCS1A02G038300.1	W01
TraesCS1A03G0093500.1	TraesCS1A02G039200.1	W01
TraesCS1A03G0096400.1	TraesCS1A02G040400.1	W01
TraesCS1A03G0096600.1	TraesCS1A02G040500.1	W01
TraesCS1A03G0098000.1	TraesCS1A02G041100.1	W01
TraesCS1A03G0098700.1	TraesCS1A02G041400.1	W01
TraesCS1A03G0101600.1	TraesCS1A02G042700.1	W01
TraesCS1A03G0102900.1	TraesCS1A02G042900.1	W01
TraesCS1A03G0103700.1	TraesCS1A02G043400.1	W01
TraesCS1A03G0104300.1	TraesCS1A02G043700.1	W01
TraesCS1A03G0105600.1	TraesCS1A02G044000.1	W01
TraesCS1A03G0105900.1	TraesCS1A02G044200.1	W01
TraesCS1A03G0106500.1	TraesCS1A02G044500.1	W01
TraesCS1A03G0106600.1	TraesCS1A02G044600.1	W01
TraesCS1A03G0107200.1	TraesCS1A02G044800.1	W01
TraesCS1A03G0108500.1	TraesCS1A02G045400.1	W01
TraesCS1A03G0109100.1	TraesCS1A02G045700.1	W01
TraesCS1A03G0109300.1	TraesCS1A02G045800.1	W01
TraesCS1A03G0114500.1	TraesCS1A02G047300.1	W01
TraesCS1A03G0116200.1	TraesCS1A02G048200.1	W01
TraesCS1A03G0116800.1	TraesCS1A02G048400.1	W01
TraesCS1A03G0117000.1	TraesCS1A02G048600.1	W01
TraesCS1A03G0120100.1	TraesCS1A02G049700.2	W01
TraesCS1A03G0122000.1	TraesCS1A02G050300.1	W01
TraesCS1A03G0122200.1	TraesCS1A02G050400.1	W01
TraesCS1A03G0123500.1	TraesCS1A02G051000.1	W01
TraesCS1A03G0123900.1	TraesCS1A02G051100.1	W01
TraesCS1A03G0124000.1	TraesCS1A02G051200.1	W01
TraesCS1A03G0125200.1	TraesCS1A02G051400.1	W01
TraesCS1A03G0126000.1	TraesCS1A02G051500.1	W01
TraesCS1A03G0133400.1	TraesCS1A02G053600.1	W01
TraesCS1A03G0133500.1	TraesCS1A02G053700.1	W01
TraesCS1A03G0134700.1	TraesCS1A02G054300.1	W01
TraesCS1A03G0135200.1	TraesCS1A02G054700.1	W01
TraesCS1A03G0135500.2	TraesCS1A02G054900.2	W01
TraesCS1A03G0135600.1	TraesCS1A02G055000.1	W01
TraesCS1A03G0136900.1	TraesCS1A02G055800.1	W01
TraesCS1A03G0137200.1	TraesCS1A02G056000.1	W01
TraesCS1A03G0137400.1	TraesCS1A02G056105.1	W01
TraesCS1A03G0137600.1	TraesCS1A02G056100.1	W01
TraesCS1A03G0138000.1	TraesCS1A02G056400.1	W01
TraesCS1A03G0138900.1	TraesCS1A02G056900.1	W01
TraesCS1A03G0139400.1	TraesCS1A02G057100.1	W01
TraesCS1A03G0139500.1	TraesCS1A02G057200.1	W01
TraesCS1A03G0139600.1	TraesCS1A02G057300.1	W01
TraesCS1A03G0139800.1	TraesCS1A02G057400.1	W01
TraesCS1A03G0141300.1	TraesCS1A02G058300.1	W01
TraesCS1A03G0146000.1	TraesCS1A02G060100.1	W01
TraesCS1A03G0146700.1	TraesCS1A02G060500.1	W01
TraesCS1A03G0153700.1	TraesCS1A02G063300.1	W01
TraesCS1A03G0154200.1	TraesCS1A02G063500.1	W01
TraesCS1A03G0155800.1	TraesCS1A02G064000.1	W01
TraesCS1A03G0156300.1	TraesCS1A02G064100.1	W01
TraesCS1A03G0159000.1	TraesCS1A02G065000.1	W01
TraesCS1A03G0159700.1	TraesCS1A02G065200.1	W01
TraesCS1A03G0161400.1	TraesCS1A02G065600.1	W01
TraesCS1A03G0162200.1	TraesCS1A02G065800.1	W01
TraesCS1A03G0162800.1	TraesCS1A02G066200.1	W01
TraesCS1A03G0163300.1	TraesCS1A02G066400.1	W01
TraesCS1A03G0164600.1	TraesCS1A02G067000.1	W01
TraesCS1A03G0164800.1	TraesCS1A02G067200.1	W01
TraesCS1A03G0165100.1	TraesCS1A02G067400.1	W01
TraesCS1A03G0166400.1	TraesCS1A02G068000.1	W01
TraesCS1A03G0167300.2	TraesCS1A02G068300.2	W01
TraesCS1A03G0169900.1	TraesCS1A02G069200.1	W01
TraesCS1A03G0170600.1	TraesCS1A02G069500.1	W01
TraesCS1A03G0171300.1	TraesCS1A02G069900.1	W01
TraesCS1A03G0171600.1	TraesCS1A02G070100.1	W01
TraesCS1A03G0174000.1	TraesCS1A02G071100.1	W01
TraesCS1A03G0174700.1	TraesCS1A02G071300.1	W01
TraesCS1A03G0175200.1	TraesCS1A02G071657.1	W01
TraesCS1A03G0177600.1	TraesCS1A02G072700.1	W01
TraesCS1A03G0177700.1	TraesCS1A02G072800.1	W01
TraesCS1A03G0179400.3	TraesCS1A02G073500.3	W01
TraesCS1A03G0179800.1	TraesCS1A02G073900.1	W01
TraesCS1A03G0181500.1	TraesCS1A02G074900.1	W01
TraesCS1A03G0182400.1	TraesCS1A02G075100.1	W01
TraesCS1A03G0183000.1	TraesCS1A02G075200.1	W01
TraesCS1A03G0185400.1	TraesCS1A02G075600.1	W01
TraesCS1A03G0185800.1	TraesCS1A02G076000.1	W01
TraesCS1A03G0186000.1	TraesCS1A02G076100.1	W01
TraesCS1A03G0189800.1	TraesCS1A02G077600.1	W01
TraesCS1A03G0193600.1	TraesCS1A02G079400.1	W01
TraesCS1A03G0193800.1	TraesCS1A02G079600.1	W01
TraesCS1A03G0194700.1	TraesCS1A02G080200.1	W01
TraesCS1A03G0194800.1	TraesCS1A02G080300.1	W01
TraesCS1A03G0197100.1	TraesCS1A02G081200.1	W01
TraesCS1A03G0197600.1	TraesCS1A02G081300.1	W01
TraesCS1A03G0202700.1	TraesCS1A02G083400.1	W01
TraesCS1A03G0204800.1	TraesCS1A02G084100.1	W01
TraesCS1A03G0204900.1	TraesCS1A02G084200.1	W01
TraesCS1A03G0205200.1	TraesCS1A02G084300.1	W01
TraesCS1A03G0205400.1	TraesCS1A02G084400.1	W01
TraesCS1A03G0205600.1	TraesCS1A02G084600.1	W01
TraesCS1A03G0206200.1	TraesCS1A02G084900.1	W01
TraesCS1A03G0206300.1	TraesCS1A02G085000.1	W01
TraesCS1A03G0207200.1	TraesCS1A02G085300.1	W01
TraesCS1A03G0207500.1	TraesCS1A02G085500.1	W01
TraesCS1A03G0207700.1	TraesCS1A02G085700.1	W01
TraesCS1A03G0208000.1	TraesCS1A02G085900.1	W01
TraesCS1A03G0210300.1	TraesCS1A02G086500.1	W01
TraesCS1A03G0210700.1	TraesCS1A02G086900.1	W01
TraesCS1A03G0211100.1	TraesCS1A02G087100.1	W01
TraesCS1A03G0214200.1	TraesCS1A02G088200.1	W01
TraesCS1A03G0215300.1	TraesCS1A02G088800.1	W01
TraesCS1A03G0217900.1	TraesCS1A02G089800.1	W01
TraesCS1A03G0218600.1	TraesCS1A02G090300.1	W01
TraesCS1A03G0221400.1	TraesCS1A02G091300.1	W01
TraesCS1A03G0222100.1	TraesCS1A02G091500.1	W01
TraesCS1A03G0222200.1	TraesCS1A02G091600.1	W01
TraesCS1A03G0224700.1	TraesCS1A02G092900.1	W01
TraesCS1A03G0227400.1	TraesCS1A02G094000.1	W01
TraesCS1A03G0228200.1	TraesCS1A02G094200.1	W01
TraesCS1A03G0229800.1	TraesCS1A02G094800.1	W01
TraesCS1A03G0230800.1	TraesCS1A02G095200.1	W01
TraesCS1A03G0231700.1	TraesCS1A02G095600.1	W01
TraesCS1A03G0232500.1	TraesCS1A02G096400.1	W01
TraesCS1A03G0232800.2	TraesCS1A02G096500.2	W01
TraesCS1A03G0232900.1	TraesCS1A02G096600.1	W01
TraesCS1A03G0233400.1	TraesCS1A02G097000.1	W01
TraesCS1A03G0233800.1	TraesCS1A02G097300.1	W01
TraesCS1A03G0233900.1	TraesCS1A02G097400.1	W01
TraesCS1A03G0234500.1	TraesCS1A02G097600.1	W01
TraesCS1A03G0241600.1	TraesCS1A02G099300.1	W01
TraesCS1A03G0242000.1	TraesCS1A02G099400.1	W01
TraesCS1A03G0242800.1	TraesCS1A02G099700.1	W01
TraesCS1A03G0244300.1	TraesCS1A02G100500.1	W01
TraesCS1A03G0244400.1	TraesCS1A02G100600.1	W01
TraesCS1A03G0245600.1	TraesCS1A02G101000.2	W01
TraesCS1A03G0245700.1	TraesCS1A02G101100.1	W01
TraesCS1A03G0245800.1	TraesCS1A02G101200.1	W01
TraesCS1A03G0245900.1	TraesCS1A02G101300.1	W01
TraesCS1A03G0246200.1	TraesCS1A02G101500.1	W01
TraesCS1A03G0249000.1	TraesCS1A02G102600.1	W01
TraesCS1A03G0252100.1	TraesCS1A02G104200.1	W01
TraesCS1A03G0253000.1	TraesCS1A02G104500.1	W01
TraesCS1A03G0253200.1	TraesCS1A02G104700.1	W01
TraesCS1A03G0255000.1	TraesCS1A02G105300.1	W01
TraesCS1A03G0256200.1	TraesCS1A02G105700.1	W01
TraesCS1A03G0256300.1	TraesCS1A02G105800.1	W01
TraesCS1A03G0256600.1	TraesCS1A02G106000.1	W01
TraesCS1A03G0257700.1	TraesCS1A02G106300.1	W01
TraesCS1A03G0258600.1	TraesCS1A02G106700.1	W01
TraesCS1A03G0263400.1	TraesCS1A02G108800.1	W01
TraesCS1A03G0264600.1	TraesCS1A02G109300.1	W01
TraesCS1A03G0264800.1	TraesCS1A02G109400.1	W01
TraesCS1A03G0264900.1	TraesCS1A02G109500.1	W01
TraesCS1A03G0265100.1	TraesCS1A02G109600.1	W01
TraesCS1A03G0265300.1	TraesCS1A02G109700.1	W01
TraesCS1A03G0266400.1	TraesCS1A02G110100.1	W01
TraesCS1A03G0266600.1	TraesCS1A02G110200.1	W01
TraesCS1A03G0270200.1	TraesCS1A02G111300.1	W01
TraesCS1A03G0271100.1	TraesCS1A02G111500.1	W01
TraesCS1A03G0271400.1	TraesCS1A02G111800.1	W01
TraesCS1A03G0272100.1	TraesCS1A02G112000.1	W01
TraesCS1A03G0278600.1	TraesCS1A02G114100.1	W01
TraesCS1A03G0280200.1	TraesCS1A02G114600.1	W01
TraesCS1A03G0280400.1	TraesCS1A02G114700.1	W01
TraesCS1A03G0280800.1	TraesCS1A02G115000.1	W01
TraesCS1A03G0282800.1	TraesCS1A02G115500.1	W01
TraesCS1A03G0285300.1	TraesCS1A02G116300.1	W01
TraesCS1A03G0286100.1	TraesCS1A02G116500.1	W01
TraesCS1A03G0286300.1	TraesCS1A02G116700.1	W01
TraesCS1A03G0287900.1	TraesCS1A02G117600.1	W01
TraesCS1A03G0290100.1	TraesCS1A02G118200.1	W01
TraesCS1A03G0291600.1	TraesCS1A02G118800.1	W01
TraesCS1A03G0292800.1	TraesCS1A02G119100.1	W01
TraesCS1A03G0294200.1	TraesCS1A02G119600.1	W01
TraesCS1A03G0294600.1	TraesCS1A02G119700.1	W01
TraesCS1A03G0294700.1	TraesCS1A02G119800.1	W01
TraesCS1A03G0294900.1	TraesCS1A02G120000.1	W01
TraesCS1A03G0295400.1	TraesCS1A02G120400.1	W01
TraesCS1A03G0296500.1	TraesCS1A02G120800.1	W01
TraesCS1A03G0296700.2	TraesCS1A02G120900.2	W01
TraesCS1A03G0298200.1	TraesCS1A02G121200.1	W01
TraesCS1A03G0298600.1	TraesCS1A02G121400.1	W01
TraesCS1A03G0300800.1	TraesCS1A02G122100.1	W01
TraesCS1A03G0309100.1	TraesCS1A02G124500.1	W01
TraesCS1A03G0309300.1	TraesCS1A02G124600.1	W01
TraesCS1A03G0309800.1	TraesCS1A02G124700.1	W01
TraesCS1A03G0310500.1	TraesCS1A02G125000.1	W01
TraesCS1A03G0310800.1	TraesCS1A02G125100.1	W01
TraesCS1A03G0312000.1	TraesCS1A02G125500.1	W01
TraesCS1A03G0312100.1	TraesCS1A02G125600.1	W01
TraesCS1A03G0312400.1	TraesCS1A02G125700.1	W01
TraesCS1A03G0312900.1	TraesCS1A02G125900.1	W01
TraesCS1A03G0313200.1	TraesCS1A02G126000.1	W01
TraesCS1A03G0314000.1	TraesCS1A02G126400.1	W01
TraesCS1A03G0315800.1	TraesCS1A02G126600.1	W01
TraesCS1A03G0316300.1	TraesCS1A02G126900.1	W01
TraesCS1A03G0316400.1	TraesCS1A02G127000.1	W01
TraesCS1A03G0317300.1	TraesCS1A02G127400.1	W01
TraesCS1A03G0317400.1	TraesCS1A02G127500.1	W01
TraesCS1A03G0319000.1	TraesCS1A02G127900.1	W01
TraesCS1A03G0321300.1	TraesCS1A02G128600.1	W01
TraesCS1A03G0324000.3	TraesCS1A02G129200.1	W01
TraesCS1A03G0325800.1	TraesCS1A02G129600.1	W01
TraesCS1A03G0326700.1	TraesCS1A02G129700.1	W01
TraesCS1A03G0326800.1	TraesCS1A02G129800.1	W01
TraesCS1A03G0329000.1	TraesCS1A02G130700.1	W01
TraesCS1A03G0330400.1	TraesCS1A02G130900.1	W01
TraesCS1A03G0333400.1	TraesCS1A02G131600.1	W01
TraesCS1A03G0334100.1	TraesCS1A02G131900.1	W01
TraesCS1A03G0341000.2	TraesCS1A02G133400.2	W01
TraesCS1A03G0342500.1	TraesCS1A02G133900.1	W01
TraesCS1A03G0346700.1	TraesCS1A02G134300.1	W01
TraesCS1A03G0347000.3	TraesCS1A02G134500.3	W01
TraesCS1A03G0348600.1	TraesCS1A02G134800.1	W01
TraesCS1A03G0352100.1	TraesCS1A02G135600.1	W01
TraesCS1A03G0357800.2	TraesCS1A02G136400.2	W01
TraesCS1A03G0359100.1	TraesCS1A02G136600.1	W01
TraesCS1A03G0360300.1	TraesCS1A02G136900.1	W01
TraesCS1A03G0363600.1	TraesCS1A02G137600.1	W01
TraesCS1A03G0363800.2	TraesCS1A02G137700.2	W01
TraesCS1A03G0366300.1	TraesCS1A02G138000.1	W01
TraesCS1A03G0367400.1	TraesCS1A02G138100.1	W01
TraesCS1A03G0369600.1	TraesCS1A02G138400.1	W01
TraesCS1A03G0371500.1	TraesCS1A02G139300.1	W01
TraesCS1A03G0376700.1	TraesCS1A02G140600.1	W01
TraesCS1A03G0376900.1	TraesCS1A02G140700.1	W01
TraesCS1A03G0377800.1	TraesCS1A02G141100.1	W01
TraesCS1A03G0378500.1	TraesCS1A02G141400.1	W01
TraesCS1A03G0380800.1	TraesCS1A02G142000.1	W01
TraesCS1A03G0381000.5	TraesCS1A02G142200.5	W01
TraesCS1A03G0381500.1	TraesCS1A02G142300.1	W01
TraesCS1A03G0381900.1	TraesCS1A02G142400.1	W01
TraesCS1A03G0383400.1	TraesCS1A02G142700.1	W01
TraesCS1A03G0384100.1	TraesCS1A02G142900.1	W01
TraesCS1A03G0385800.1	TraesCS1A02G143400.1	W01
TraesCS1A03G0390800.1	TraesCS1A02G144800.1	W01
TraesCS1A03G0391400.1	TraesCS1A02G145000.1	W01
TraesCS1A03G0392000.1	TraesCS1A02G145500.1	W01
TraesCS1A03G0393900.1	TraesCS1A02G146400.1	W01
TraesCS1A03G0394600.1	TraesCS1A02G146600.1	W01
TraesCS1A03G0395900.1	TraesCS1A02G146900.1	W01
TraesCS1A03G0397200.1	TraesCS1A02G147400.1	W01
TraesCS1A03G0398000.1	TraesCS1A02G147700.1	W01
TraesCS1A03G0399200.1	TraesCS1A02G148100.1	W01
TraesCS1A03G0400500.1	TraesCS1A02G148300.1	W01
TraesCS1A03G0402000.1	TraesCS1A02G149100.1	W01
TraesCS1A03G0402200.1	TraesCS1A02G149300.1	W01
TraesCS1A03G0403300.1	TraesCS1A02G150000.1	W01
TraesCS1A03G0404500.1	TraesCS1A02G150500.1	W01
TraesCS1A03G0404600.1	TraesCS1A02G150600.1	W01
TraesCS1A03G0405100.1	TraesCS1A02G150800.1	W01
TraesCS1A03G0405800.1	TraesCS1A02G151100.1	W01
TraesCS1A03G0407200.1	TraesCS1A02G151500.1	W01
TraesCS1A03G0407400.1	TraesCS1A02G151700.1	W01
TraesCS1A03G0410700.1	TraesCS1A02G152900.1	W01
TraesCS1A03G0410800.1	TraesCS1A02G153000.1	W01
TraesCS1A03G0412000.1	TraesCS1A02G153300.1	W01
TraesCS1A03G0412800.1	TraesCS1A02G153700.1	W01
TraesCS1A03G0413400.1	TraesCS1A02G154100.1	W01
TraesCS1A03G0413600.1	TraesCS1A02G154200.1	W01
TraesCS1A03G0413900.1	TraesCS1A02G154400.1	W01
TraesCS1A03G0416600.1	TraesCS1A02G155200.1	W01
TraesCS1A03G0417400.1	TraesCS1A02G155600.1	W01
TraesCS1A03G0418900.1	TraesCS1A02G155900.1	W01
TraesCS1A03G0419000.1	TraesCS1A02G156000.1	W01
TraesCS1A03G0419300.1	TraesCS1A02G156100.1	W01
TraesCS1A03G0419400.1	TraesCS1A02G156200.1	W01
TraesCS1A03G0420300.1	TraesCS1A02G156500.1	W01
TraesCS1A03G0420500.1	TraesCS1A02G156600.1	W01
TraesCS1A03G0425300.1	TraesCS1A02G157500.1	W01
TraesCS1A03G0425600.1	TraesCS1A02G157600.1	W01
TraesCS1A03G0428100.1	TraesCS1A02G158500.1	W01
TraesCS1A03G0428600.1	TraesCS1A02G158800.1	W01
TraesCS1A03G0428800.1	TraesCS1A02G158900.1	W01
TraesCS1A03G0429800.1	TraesCS1A02G159600.1	W01
TraesCS1A03G0430900.1	TraesCS1A02G159700.1	W01
TraesCS1A03G0432300.1	TraesCS1A02G160000.1	W01
TraesCS1A03G0432500.1	TraesCS1A02G160100.1	W01
TraesCS1A03G0432800.1	TraesCS1A02G160400.1	W01
TraesCS1A03G0433600.1	TraesCS1A02G160600.1	W01
TraesCS1A03G0435700.1	TraesCS1A02G161300.1	W01
TraesCS1A03G0437000.1	TraesCS1A02G161900.1	W01
TraesCS1A03G0439400.1	TraesCS1A02G162600.1	W01
TraesCS1A03G0441900.1	TraesCS1A02G163200.1	W01
TraesCS1A03G0442700.1	TraesCS1A02G163500.1	W01
TraesCS1A03G0444900.1	TraesCS1A02G163900.1	W01
TraesCS1A03G0445700.1	TraesCS1A02G164300.1	W01
TraesCS1A03G0445800.1	TraesCS1A02G164400.1	W01
TraesCS1A03G0447200.1	TraesCS1A02G164700.1	W01
TraesCS1A03G0448400.1	TraesCS1A02G165300.1	W01
TraesCS1A03G0448800.1	TraesCS1A02G165500.1	W01
TraesCS1A03G0449400.1	TraesCS1A02G165600.1	W01
TraesCS1A03G0449900.1	TraesCS1A02G165700.1	W01
TraesCS1A03G0452700.1	TraesCS1A02G167300.1	W01
TraesCS1A03G0455100.1	TraesCS1A02G168700.1	W01
TraesCS1A03G0455600.1	TraesCS1A02G168800.1	W01
TraesCS1A03G0455900.1	TraesCS1A02G169100.1	W01
TraesCS1A03G0460400.1	TraesCS1A02G170500.1	W01
TraesCS1A03G0460600.2	TraesCS1A02G170600.1	W01
TraesCS1A03G0461700.1	TraesCS1A02G171200.1	W01
TraesCS1A03G0462000.1	TraesCS1A02G171300.1	W01
TraesCS1A03G0462400.1	TraesCS1A02G171500.1	W01
TraesCS1A03G0462800.1	TraesCS1A02G171700.1	W01
TraesCS1A03G0463800.1	TraesCS1A02G172100.1	W01
TraesCS1A03G0464100.1	TraesCS1A02G172300.1	W01
TraesCS1A03G0465000.1	TraesCS1A02G172600.1	W01
TraesCS1A03G0465100.1	TraesCS1A02G172700.1	W01
TraesCS1A03G0465800.2	TraesCS1A02G173100.2	W01
TraesCS1A03G0466600.1	TraesCS1A02G173400.1	W01
TraesCS1A03G0468700.1	TraesCS1A02G173800.1	W01
TraesCS1A03G0469000.2	TraesCS1A02G174000.2	W01
TraesCS1A03G0469800.1	TraesCS1A02G174100.1	W01
TraesCS1A03G0470400.1	TraesCS1A02G174200.1	W01
TraesCS1A03G0471100.1	TraesCS1A02G174500.1	W01
TraesCS1A03G0471700.1	TraesCS1A02G174900.1	W01
TraesCS1A03G0473400.1	TraesCS1A02G175600.1	W01
TraesCS1A03G0474300.1	TraesCS1A02G176000.1	W01
TraesCS1A03G0474700.1	TraesCS1A02G176300.1	W01
TraesCS1A03G0475600.2	TraesCS1A02G176500.1	W01
TraesCS1A03G0475600.3	TraesCS1A02G176500.3	W01
TraesCS1A03G0478300.1	TraesCS1A02G177000.1	W01
TraesCS1A03G0479200.1	TraesCS1A02G177400.1	W01
TraesCS1A03G0479500.1	TraesCS1A02G177500.1	W01
TraesCS1A03G0480300.1	TraesCS1A02G177700.1	W01
TraesCS1A03G0483100.1	TraesCS1A02G178600.1	W01
TraesCS1A03G0484700.1	TraesCS1A02G179500.1	W01
TraesCS1A03G0484900.1	TraesCS1A02G179700.1	W01
TraesCS1A03G0485600.1	TraesCS1A02G179900.1	W01
TraesCS1A03G0486000.1	TraesCS1A02G180100.1	W01
TraesCS1A03G0486200.1	TraesCS1A02G180200.1	W01
TraesCS1A03G0486500.1	TraesCS1A02G180400.1	W01
TraesCS1A03G0490000.1	TraesCS1A02G182000.1	W01
TraesCS1A03G0490200.1	TraesCS1A02G182200.1	W01
TraesCS1A03G0493300.1	TraesCS1A02G183200.1	W01
TraesCS1A03G0493700.1	TraesCS1A02G183400.1	W01
TraesCS1A03G0497900.1	TraesCS1A02G184600.1	W01
TraesCS1A03G0498600.1	TraesCS1A02G184800.1	W01
TraesCS1A03G0499200.1	TraesCS1A02G185100.1	W01
TraesCS1A03G0500000.1	TraesCS1A02G185400.1	W01
TraesCS1A03G0500200.1	TraesCS1A02G185500.1	W01
TraesCS1A03G0501700.1	TraesCS1A02G186200.1	W01
TraesCS1A03G0503700.1	TraesCS1A02G187400.1	W01
TraesCS1A03G0503900.2	TraesCS1A02G187600.1	W01
TraesCS1A03G0505400.1	TraesCS1A02G188400.1	W01
TraesCS1A03G0505500.1	TraesCS1A02G188500.1	W01
TraesCS1A03G0505600.1	TraesCS1A02G188600.1	W01
TraesCS1A03G0506600.1	TraesCS1A02G188800.1	W01
TraesCS1A03G0506700.1	TraesCS1A02G188900.1	W01
TraesCS1A03G0507300.1	TraesCS1A02G189000.1	W01
TraesCS1A03G0507400.1	TraesCS1A02G189100.1	W01
TraesCS1A03G0507600.1	TraesCS1A02G189200.1	W01
TraesCS1A03G0508000.1	TraesCS1A02G189400.1	W01
TraesCS1A03G0508100.1	TraesCS1A02G189500.1	W01
TraesCS1A03G0510000.1	TraesCS1A02G190100.1	W01
TraesCS1A03G0511800.1	TraesCS1A02G190900.1	W01
TraesCS1A03G0511900.1	TraesCS1A02G191000.1	W01
TraesCS1A03G0514200.1	TraesCS1A02G191700.1	W01
TraesCS1A03G0514700.1	TraesCS1A02G191800.1	W01
TraesCS1A03G0515500.1	TraesCS1A02G192400.1	W01
TraesCS1A03G0515800.1	TraesCS1A02G192500.1	W01
TraesCS1A03G0516000.1	TraesCS1A02G192600.1	W01
TraesCS1A03G0516100.1	TraesCS1A02G192700.1	W01
TraesCS1A03G0517500.1	TraesCS1A02G193100.1	W01
TraesCS1A03G0517900.1	TraesCS1A02G193200.1	W01
TraesCS1A03G0519900.1	TraesCS1A02G193600.1	W01
TraesCS1A03G0520500.1	TraesCS1A02G194000.1	W01
TraesCS1A03G0521800.1	TraesCS1A02G194500.1	W01
TraesCS1A03G0524500.1	TraesCS1A02G195300.1	W01
TraesCS1A03G0524700.1	TraesCS1A02G195312.1	W01
TraesCS1A03G0525200.2	TraesCS1A02G195500.2	W01
TraesCS1A03G0527900.1	TraesCS1A02G196400.1	W01
TraesCS1A03G0528100.1	TraesCS1A02G196500.1	W01
TraesCS1A03G0528400.1	TraesCS1A02G196800.1	W01
TraesCS1A03G0528900.1	TraesCS1A02G197200.1	W01
TraesCS1A03G0529000.1	TraesCS1A02G197100.1	W01
TraesCS1A03G0529100.1	TraesCS1A02G197300.1	W01
TraesCS1A03G0529200.1	TraesCS1A02G197400.1	W01
TraesCS1A03G0529300.1	TraesCS1A02G197500.1	W01
TraesCS1A03G0529500.1	TraesCS1A02G197700.1	W01
TraesCS1A03G0529800.1	TraesCS1A02G197800.1	W01
TraesCS1A03G0529900.1	TraesCS1A02G197900.1	W01
TraesCS1A03G0530700.1	TraesCS1A02G198300.1	W01
TraesCS1A03G0531000.1	TraesCS1A02G198400.1	W01
TraesCS1A03G0533000.1	TraesCS1A02G199500.1	W01
TraesCS1A03G0533600.1	TraesCS1A02G199900.1	W01
TraesCS1A03G0536400.1	TraesCS1A02G200600.1	W01
TraesCS1A03G0537300.3	TraesCS1A02G200900.3	W01
TraesCS1A03G0537900.1	TraesCS1A02G201200.1	W01
TraesCS1A03G0539600.1	TraesCS1A02G202000.1	W01
TraesCS1A03G0540500.1	TraesCS1A02G202700.1	W01
TraesCS1A03G0544100.1	TraesCS1A02G204300.1	W01
TraesCS1A03G0545200.1	TraesCS1A02G204700.1	W01
TraesCS1A03G0545600.1	TraesCS1A02G205000.1	W01
TraesCS1A03G0545700.1	TraesCS1A02G205100.1	W01
TraesCS1A03G0546600.1	TraesCS1A02G205700.1	W01
TraesCS1A03G0547400.1	TraesCS1A02G206400.1	W01
TraesCS1A03G0548500.1	TraesCS1A02G207100.1	W01
TraesCS1A03G0548900.1	TraesCS1A02G207300.1	W01
TraesCS1A03G0551300.1	TraesCS1A02G208500.1	W01
TraesCS1A03G0551400.2	TraesCS1A02G208600.1	W01
TraesCS1A03G0554000.1	TraesCS1A02G209400.1	W01
TraesCS1A03G0554200.1	TraesCS1A02G209600.1	W01
TraesCS1A03G0555200.2	TraesCS1A02G210300.2	W01
TraesCS1A03G0555600.1	TraesCS1A02G210500.1	W01
TraesCS1A03G0555900.1	TraesCS1A02G210700.1	W01
TraesCS1A03G0556700.1	TraesCS1A02G211000.1	W01
TraesCS1A03G0557100.1	TraesCS1A02G211300.1	W01
TraesCS1A03G0557700.1	TraesCS1A02G211800.1	W01
TraesCS1A03G0557800.1	TraesCS1A02G211900.1	W01
TraesCS1A03G0558000.1	TraesCS1A02G212000.1	W01
TraesCS1A03G0559000.1	TraesCS1A02G212300.1	W01
TraesCS1A03G0559100.1	TraesCS1A02G212400.1	W01
TraesCS1A03G0559500.1	TraesCS1A02G212600.1	W01
TraesCS1A03G0561600.1	TraesCS1A02G213600.1	W01
TraesCS1A03G0562100.1	TraesCS1A02G213800.1	W01
TraesCS1A03G0562600.1	TraesCS1A02G214100.1	W01
TraesCS1A03G0563200.1	TraesCS1A02G214300.1	W01
TraesCS1A03G0564800.1	TraesCS1A02G214400.1	W01
TraesCS1A03G0565200.1	TraesCS1A02G214700.1	W01
TraesCS1A03G0568100.1	TraesCS1A02G215300.1	W01
TraesCS1A03G0571700.1	TraesCS1A02G216700.1	W01
TraesCS1A03G0571800.1	TraesCS1A02G216800.1	W01
TraesCS1A03G0572700.1	TraesCS1A02G217400.1	W01
TraesCS1A03G0573800.1	TraesCS1A02G218000.1	W01
TraesCS1A03G0574100.1	TraesCS1A02G218200.1	W01
TraesCS1A03G0574300.1	TraesCS1A02G218300.1	W01
TraesCS1A03G0575400.1	TraesCS1A02G218800.1	W01
TraesCS1A03G0575800.1	TraesCS1A02G219000.1	W01
TraesCS1A03G0576000.1	TraesCS1A02G219200.1	W01
TraesCS1A03G0576800.1	TraesCS1A02G219800.1	W01
TraesCS1A03G0576900.1	TraesCS1A02G219900.1	W01
TraesCS1A03G0577000.1	TraesCS1A02G220000.1	W01
TraesCS1A03G0577600.1	TraesCS1A02G220400.1	W01
TraesCS1A03G0577700.1	TraesCS1A02G220500.1	W01
TraesCS1A03G0578000.1	TraesCS1A02G220800.1	W01
TraesCS1A03G0578300.1	TraesCS1A02G221000.1	W01
TraesCS1A03G0578400.3	TraesCS1A02G221100.3	W01
TraesCS1A03G0578700.1	TraesCS1A02G221300.1	W01
TraesCS1A03G0581700.1	TraesCS1A02G222200.1	W01
TraesCS1A03G0582000.1	TraesCS1A02G222500.1	W01
TraesCS1A03G0583200.1	TraesCS1A02G222700.1	W01
TraesCS1A03G0583800.1	TraesCS1A02G223100.1	W01
TraesCS1A03G0585700.1	TraesCS1A02G223800.1	W01
TraesCS1A03G0587300.1	TraesCS1A02G224700.1	W01
TraesCS1A03G0587900.1	TraesCS1A02G225100.1	W01
TraesCS1A03G0588700.1	TraesCS1A02G225600.1	W01
TraesCS1A03G0588800.1	TraesCS1A02G225700.1	W01
TraesCS1A03G0589500.1	TraesCS1A02G226100.1	W01
TraesCS1A03G0590100.1	TraesCS1A02G226600.1	W01
TraesCS1A03G0590400.1	TraesCS1A02G226700.1	W01
TraesCS1A03G0591300.1	TraesCS1A02G226900.1	W01
TraesCS1A03G0592800.1	TraesCS1A02G227600.1	W01
TraesCS1A03G0595500.1	TraesCS1A02G228600.1	W01
TraesCS1A03G0596900.1	TraesCS1A02G229600.1	W01
TraesCS1A03G0598300.1	TraesCS1A02G230300.1	W01
TraesCS1A03G0599100.1	TraesCS1A02G230600.1	W01
TraesCS1A03G0600400.1	TraesCS1A02G231100.1	W01
TraesCS1A03G0602600.1	TraesCS1A02G232000.1	W01
TraesCS1A03G0603100.1	TraesCS1A02G232300.1	W01
TraesCS1A03G0604000.1	TraesCS1A02G232900.1	W01
TraesCS1A03G0604800.1	TraesCS1A02G233100.1	W01
TraesCS1A03G0605500.1	TraesCS1A02G233400.1	W01
TraesCS1A03G0605600.1	TraesCS1A02G233500.1	W01
TraesCS1A03G0605700.1	TraesCS1A02G233600.1	W01
TraesCS1A03G0608100.1	TraesCS1A02G234400.1	W01
TraesCS1A03G0612400.1	TraesCS1A02G235500.1	W01
TraesCS1A03G0612500.1	TraesCS1A02G235600.1	W01
TraesCS1A03G0613000.1	TraesCS1A02G235700.1	W01
TraesCS1A03G0614900.1	TraesCS1A02G236300.1	W01
TraesCS1A03G0615800.1	TraesCS1A02G236700.1	W01
TraesCS1A03G0619000.1	TraesCS1A02G237800.1	W01
TraesCS1A03G0619500.1	TraesCS1A02G238000.1	W01
TraesCS1A03G0619600.1	TraesCS1A02G238100.1	W01
TraesCS1A03G0621100.1	TraesCS1A02G238600.1	W01
TraesCS1A03G0622400.1	TraesCS1A02G239000.1	W01
TraesCS1A03G0622500.1	TraesCS1A02G239100.1	W01
TraesCS1A03G0622700.1	TraesCS1A02G239300.1	W01
TraesCS1A03G0623200.1	TraesCS1A02G239600.1	W01
TraesCS1A03G0624000.1	TraesCS1A02G240300.1	W01
TraesCS1A03G0625600.1	TraesCS1A02G241000.1	W01
TraesCS1A03G0626200.1	TraesCS1A02G241400.1	W01
TraesCS1A03G0626800.1	TraesCS1A02G241700.1	W01
TraesCS1A03G0627000.1	TraesCS1A02G241900.1	W01
TraesCS1A03G0627200.1	TraesCS1A02G242000.1	W01
TraesCS1A03G0627400.1	TraesCS1A02G242100.1	W01
TraesCS1A03G0627600.1	TraesCS1A02G242200.1	W01
TraesCS1A03G0627700.1	TraesCS1A02G242300.1	W01
TraesCS1A03G0628100.1	TraesCS1A02G242500.1	W01
TraesCS1A03G0628600.1	TraesCS1A02G242900.1	W01
TraesCS1A03G0628900.1	TraesCS1A02G243100.1	W01
TraesCS1A03G0629600.1	TraesCS1A02G243300.1	W01
TraesCS1A03G0630900.1	TraesCS1A02G244200.1	W01
TraesCS1A03G0631000.1	TraesCS1A02G244300.1	W01
TraesCS1A03G0631400.1	TraesCS1A02G244400.1	W01
TraesCS1A03G0632500.2	TraesCS1A02G244900.2	W01
TraesCS1A03G0634700.1	TraesCS1A02G245700.1	W01
TraesCS1A03G0636200.2	TraesCS1A02G246100.1	W01
TraesCS1A03G0637100.1	TraesCS1A02G246200.1	W01
TraesCS1A03G0638000.1	TraesCS1A02G246700.1	W01
TraesCS1A03G0638100.1	TraesCS1A02G246800.1	W01
TraesCS1A03G0639500.1	TraesCS1A02G247100.1	W01
TraesCS1A03G0640000.1	TraesCS1A02G247200.1	W01
TraesCS1A03G0640500.1	TraesCS1A02G247500.1	W01
TraesCS1A03G0641500.1	TraesCS1A02G247700.1	W01
TraesCS1A03G0641800.1	TraesCS1A02G247800.1	W01
TraesCS1A03G0642500.1	TraesCS1A02G248100.1	W01
TraesCS1A03G0643000.1	TraesCS1A02G248400.1	W01
TraesCS1A03G0645300.1	TraesCS1A02G249200.1	W01
TraesCS1A03G0645400.1	TraesCS1A02G249300.1	W01
TraesCS1A03G0645900.1	TraesCS1A02G249600.1	W01
TraesCS1A03G0646600.1	TraesCS1A02G250200.1	W01
TraesCS1A03G0647700.1	TraesCS1A02G250700.1	W01
TraesCS1A03G0648100.1	TraesCS1A02G251000.1	W01
TraesCS1A03G0648300.1	TraesCS1A02G251100.1	W01
TraesCS1A03G0648400.1	TraesCS1A02G251200.1	W01
TraesCS1A03G0648600.1	TraesCS1A02G251300.1	W01
TraesCS1A03G0649600.1	TraesCS1A02G251800.1	W01
TraesCS1A03G0650400.1	TraesCS1A02G252300.1	W01
TraesCS1A03G0651100.1	TraesCS1A02G253000.1	W01
TraesCS1A03G0653000.1	TraesCS1A02G253900.1	W01
TraesCS1A03G0653600.1	TraesCS1A02G254400.1	W01
TraesCS1A03G0654000.1	TraesCS1A02G254500.1	W01
TraesCS1A03G0655700.1	TraesCS1A02G255000.1	W01
TraesCS1A03G0656100.1	TraesCS1A02G255200.1	W01
TraesCS1A03G0656200.1	TraesCS1A02G255300.1	W01
TraesCS1A03G0656800.1	TraesCS1A02G255600.1	W01
TraesCS1A03G0657000.1	TraesCS1A02G255800.1	W01
TraesCS1A03G0657700.1	TraesCS1A02G256200.1	W01
TraesCS1A03G0658900.1	TraesCS1A02G256700.1	W01
TraesCS1A03G0659500.1	TraesCS1A02G257000.1	W01
TraesCS1A03G0659700.1	TraesCS1A02G257100.1	W01
TraesCS1A03G0661200.1	TraesCS1A02G257900.1	W01
TraesCS1A03G0662600.1	TraesCS1A02G258500.1	W01
TraesCS1A03G0662800.1	TraesCS1A02G258700.1	W01
TraesCS1A03G0663800.1	TraesCS1A02G259400.1	W01
TraesCS1A03G0665000.1	TraesCS1A02G260000.1	W01
TraesCS1A03G0667000.1	TraesCS1A02G260600.1	W01
TraesCS1A03G0668500.1	TraesCS1A02G261600.1	W01
TraesCS1A03G0669500.1	TraesCS1A02G262400.1	W01
TraesCS1A03G0669900.1	TraesCS1A02G262500.1	W01
TraesCS1A03G0670100.1	TraesCS1A02G262600.1	W01
TraesCS1A03G0671100.1	TraesCS1A02G263000.1	W01
TraesCS1A03G0671300.1	TraesCS1A02G263200.1	W01
TraesCS1A03G0671800.1	TraesCS1A02G263400.1	W01
TraesCS1A03G0672600.1	TraesCS1A02G263900.1	W01
TraesCS1A03G0672900.1	TraesCS1A02G264200.1	W01
TraesCS1A03G0673200.1	TraesCS1A02G264300.1	W01
TraesCS1A03G0673800.1	TraesCS1A02G264500.1	W01
TraesCS1A03G0673900.1	TraesCS1A02G264600.1	W01
TraesCS1A03G0674000.1	TraesCS1A02G264700.1	W01
TraesCS1A03G0675300.1	TraesCS1A02G265500.1	W01
TraesCS1A03G0677700.2	TraesCS1A02G266600.2	W01
TraesCS1A03G0678300.1	TraesCS1A02G266700.1	W01
TraesCS1A03G0679900.1	TraesCS1A02G267600.1	W01
TraesCS1A03G0681600.1	TraesCS1A02G268400.1	W01
TraesCS1A03G0681900.1	TraesCS1A02G268700.1	W01
TraesCS1A03G0682300.1	TraesCS1A02G269000.1	W01
TraesCS1A03G0682500.1	TraesCS1A02G269200.1	W01
TraesCS1A03G0683400.1	TraesCS1A02G269500.1	W01
TraesCS1A03G0684700.1	TraesCS1A02G270200.1	W01
TraesCS1A03G0687500.1	TraesCS1A02G272000.1	W01
TraesCS1A03G0690200.1	TraesCS1A02G273100.1	W01
TraesCS1A03G0690300.1	TraesCS1A02G273200.1	W01
TraesCS1A03G0691100.1	TraesCS1A02G273400.1	W01
TraesCS1A03G0692000.1	TraesCS1A02G273800.1	W01
TraesCS1A03G0692100.1	TraesCS1A02G273900.1	W01
TraesCS1A03G0692600.1	TraesCS1A02G274100.1	W01
TraesCS1A03G0693200.1	TraesCS1A02G274400.1	W01
TraesCS1A03G0694600.1	TraesCS1A02G275400.1	W01
TraesCS1A03G0698400.1	TraesCS1A02G276500.1	W01
TraesCS1A03G0698900.1	TraesCS1A02G276800.1	W01
TraesCS1A03G0701000.1	TraesCS1A02G277500.1	W01
TraesCS1A03G0701100.1	TraesCS1A02G277600.1	W01
TraesCS1A03G0702600.1	TraesCS1A02G278300.1	W01
TraesCS1A03G0702700.1	TraesCS1A02G278400.1	W01
TraesCS1A03G0703100.1	TraesCS1A02G278600.1	W01
TraesCS1A03G0703600.1	TraesCS1A02G278900.1	W01
TraesCS1A03G0704300.1	TraesCS1A02G279100.1	W01
TraesCS1A03G0704500.1	TraesCS1A02G279200.1	W01
TraesCS1A03G0706000.3	TraesCS1A02G279500.3	W01
TraesCS1A03G0707500.1	TraesCS1A02G280200.1	W01
TraesCS1A03G0708400.1	TraesCS1A02G280500.1	W01
TraesCS1A03G0708500.1	TraesCS1A02G280600.1	W01
TraesCS1A03G0709700.1	TraesCS1A02G281100.1	W01
TraesCS1A03G0710500.1	TraesCS1A02G281300.1	W01
TraesCS1A03G0711800.1	TraesCS1A02G281700.1	W01
TraesCS1A03G0712000.1	TraesCS1A02G281800.1	W01
TraesCS1A03G0712400.1	TraesCS1A02G282000.1	W01
TraesCS1A03G0713100.1	TraesCS1A02G282600.1	W01
TraesCS1A03G0713800.1	TraesCS1A02G282700.1	W01
TraesCS1A03G0715100.1	TraesCS1A02G283400.1	W01
TraesCS1A03G0716900.1	TraesCS1A02G283900.1	W01
TraesCS1A03G0717700.1	TraesCS1A02G284400.1	W01
TraesCS1A03G0719200.1	TraesCS1A02G285500.1	W01
TraesCS1A03G0719400.1	TraesCS1A02G285600.1	W01
TraesCS1A03G0720100.1	TraesCS1A02G286000.1	W01
TraesCS1A03G0720600.1	TraesCS1A02G286400.1	W01
TraesCS1A03G0720700.1	TraesCS1A02G286500.1	W01
TraesCS1A03G0721900.1	TraesCS1A02G287100.1	W01
TraesCS1A03G0723000.1	TraesCS1A02G287500.1	W01
TraesCS1A03G0724900.1	TraesCS1A02G288400.1	W01
TraesCS1A03G0725300.1	TraesCS1A02G288700.1	W01
TraesCS1A03G0725400.1	TraesCS1A02G288800.1	W01
TraesCS1A03G0725600.1	TraesCS1A02G288900.1	W01
TraesCS1A03G0725700.1	TraesCS1A02G289000.1	W01
TraesCS1A03G0727200.1	TraesCS1A02G289600.1	W01
TraesCS1A03G0727400.1	TraesCS1A02G289800.1	W01
TraesCS1A03G0728000.1	TraesCS1A02G290100.1	W01
TraesCS1A03G0728200.1	TraesCS1A02G290200.1	W01
TraesCS1A03G0729000.1	TraesCS1A02G291000.1	W01
TraesCS1A03G0729800.1	TraesCS1A02G291400.1	W01
TraesCS1A03G0731300.1	TraesCS1A02G292300.1	W01
TraesCS1A03G0731700.1	TraesCS1A02G292700.1	W01
TraesCS1A03G0731900.1	TraesCS1A02G292800.1	W01
TraesCS1A03G0736000.1	TraesCS1A02G294700.1	W01
TraesCS1A03G0738700.1	TraesCS1A02G296100.1	W01
TraesCS1A03G0738800.1	TraesCS1A02G296200.1	W01
TraesCS1A03G0740600.1	TraesCS1A02G296900.1	W01
TraesCS1A03G0740800.1	TraesCS1A02G297000.1	W01
TraesCS1A03G0741000.1	TraesCS1A02G297100.1	W01
TraesCS1A03G0741100.1	TraesCS1A02G297200.1	W01
TraesCS1A03G0741400.1	TraesCS1A02G297500.1	W01
TraesCS1A03G0742600.1	TraesCS1A02G298000.1	W01
TraesCS1A03G0743900.1	TraesCS1A02G298700.1	W01
TraesCS1A03G0745000.1	TraesCS1A02G299000.1	W01
TraesCS1A03G0745300.1	TraesCS1A02G299200.1	W01
TraesCS1A03G0746300.1	TraesCS1A02G299300.1	W01
TraesCS1A03G0746600.1	TraesCS1A02G299400.1	W01
TraesCS1A03G0747100.1	TraesCS1A02G299600.1	W01
TraesCS1A03G0747600.1	TraesCS1A02G299900.1	W01
TraesCS1A03G0749400.1	TraesCS1A02G301100.1	W01
TraesCS1A03G0751400.1	TraesCS1A02G302100.1	W01
TraesCS1A03G0752300.1	TraesCS1A02G302300.1	W01
TraesCS1A03G0753500.1	TraesCS1A02G302900.1	W01
TraesCS1A03G0754600.1	TraesCS1A02G303300.1	W01
TraesCS1A03G0755400.1	TraesCS1A02G303800.1	W01
TraesCS1A03G0757200.1	TraesCS1A02G304700.1	W01
TraesCS1A03G0758200.1	TraesCS1A02G305200.1	W01
TraesCS1A03G0760300.1	TraesCS1A02G305700.1	W01
TraesCS1A03G0760700.1	TraesCS1A02G306100.1	W01
TraesCS1A03G0761500.1	TraesCS1A02G306300.1	W01
TraesCS1A03G0761800.1	TraesCS1A02G306500.1	W01
TraesCS1A03G0761900.1	TraesCS1A02G306600.1	W01
TraesCS1A03G0764500.1	TraesCS1A02G307900.1	W01
TraesCS1A03G0765200.1	TraesCS1A02G308400.1	W01
TraesCS1A03G0765300.1	TraesCS1A02G308500.1	W01
TraesCS1A03G0766800.3	TraesCS1A02G309200.1	W01
TraesCS1A03G0768600.1	TraesCS1A02G309700.1	W01
TraesCS1A03G0772000.1	TraesCS1A02G311100.1	W01
TraesCS1A03G0773400.1	TraesCS1A02G311400.1	W01
TraesCS1A03G0773900.1	TraesCS1A02G311800.1	W01
TraesCS1A03G0774100.1	TraesCS1A02G311900.1	W01
TraesCS1A03G0775900.1	TraesCS1A02G312500.1	W01
TraesCS1A03G0778700.1	TraesCS1A02G313300.1	W01
TraesCS1A03G0780000.1	TraesCS1A02G314200.1	W01
TraesCS1A03G0782200.1	TraesCS1A02G315300.1	W01
TraesCS1A03G0784500.1	TraesCS1A02G315900.1	W01
TraesCS1A03G0787000.1	TraesCS1A02G317000.1	W01
TraesCS1A03G0787300.1	TraesCS1A02G317100.1	W01
TraesCS1A03G0788400.1	TraesCS1A02G317500.1	W01
TraesCS1A03G0788800.1	TraesCS1A02G317700.1	W01
TraesCS1A03G0789300.1	TraesCS1A02G317800.1	W01
TraesCS1A03G0790700.1	TraesCS1A02G319000.1	W01
TraesCS1A03G0791400.1	TraesCS1A02G319300.1	W01
TraesCS1A03G0791600.1	TraesCS1A02G319400.1	W01
TraesCS1A03G0791700.1	TraesCS1A02G319500.1	W01
TraesCS1A03G0791800.1	TraesCS1A02G319600.1	W01
TraesCS1A03G0793200.1	TraesCS1A02G320200.1	W01
TraesCS1A03G0793500.1	TraesCS1A02G320500.1	W01
TraesCS1A03G0794600.1	TraesCS1A02G321000.1	W01
TraesCS1A03G0796800.1	TraesCS1A02G321900.1	W01
TraesCS1A03G0797200.1	TraesCS1A02G322300.1	W01
TraesCS1A03G0797300.1	TraesCS1A02G322400.1	W01
TraesCS1A03G0801100.1	TraesCS1A02G323200.1	W01
TraesCS1A03G0802600.1	TraesCS1A02G323600.1	W01
TraesCS1A03G0803600.1	TraesCS1A02G323900.1	W01
TraesCS1A03G0805700.1	TraesCS1A02G324800.1	W01
TraesCS1A03G0808500.1	TraesCS1A02G325500.1	W01
TraesCS1A03G0809500.1	TraesCS1A02G326100.1	W01
TraesCS1A03G0809600.1	TraesCS1A02G326200.1	W01
TraesCS1A03G0810800.1	TraesCS1A02G327000.1	W01
TraesCS1A03G0811400.1	TraesCS1A02G327700.1	W01
TraesCS1A03G0811900.1	TraesCS1A02G327900.1	W01
TraesCS1A03G0812500.1	TraesCS1A02G328200.1	W01
TraesCS1A03G0813100.1	TraesCS1A02G328400.1	W01
TraesCS1A03G0813100.2	TraesCS1A02G328400.2	W01
TraesCS1A03G0813600.1	TraesCS1A02G328700.1	W01
TraesCS1A03G0815400.1	TraesCS1A02G329300.1	W01
TraesCS1A03G0815700.1	TraesCS1A02G329400.1	W01
TraesCS1A03G0818800.1	TraesCS1A02G330300.1	W01
TraesCS1A03G0821600.1	TraesCS1A02G330900.1	W01
TraesCS1A03G0821800.1	TraesCS1A02G331000.1	W01
TraesCS1A03G0823100.1	TraesCS1A02G331600.1	W01
TraesCS1A03G0823600.1	TraesCS1A02G331900.1	W01
TraesCS1A03G0824000.1	TraesCS1A02G332200.1	W01
TraesCS1A03G0824700.1	TraesCS1A02G332500.1	W01
TraesCS1A03G0825100.1	TraesCS1A02G332600.1	W01
TraesCS1A03G0825800.1	TraesCS1A02G333000.1	W01
TraesCS1A03G0829100.1	TraesCS1A02G334900.1	W01
TraesCS1A03G0830600.1	TraesCS1A02G336000.1	W01
TraesCS1A03G0832500.1	TraesCS1A02G337000.1	W01
TraesCS1A03G0833200.1	TraesCS1A02G337200.1	W01
TraesCS1A03G0836000.1	TraesCS1A02G338300.1	W01
TraesCS1A03G0836400.1	TraesCS1A02G338600.1	W01
TraesCS1A03G0837600.1	TraesCS1A02G339300.1	W01
TraesCS1A03G0838800.1	TraesCS1A02G339600.1	W01
TraesCS1A03G0839200.1	TraesCS1A02G340000.1	W01
TraesCS1A03G0839300.1	TraesCS1A02G340100.1	W01
TraesCS1A03G0839500.1	TraesCS1A02G340200.1	W01
TraesCS1A03G0840000.1	TraesCS1A02G340400.1	W01
TraesCS1A03G0841000.1	TraesCS1A02G340700.1	W01
TraesCS1A03G0841600.1	TraesCS1A02G340900.1	W01
TraesCS1A03G0842800.1	TraesCS1A02G341300.1	W01
TraesCS1A03G0843400.1	TraesCS1A02G341500.1	W01
TraesCS1A03G0843500.1	TraesCS1A02G341600.1	W01
TraesCS1A03G0843600.1	TraesCS1A02G341700.1	W01
TraesCS1A03G0845000.1	TraesCS1A02G342300.1	W01
TraesCS1A03G0847100.1	TraesCS1A02G343800.1	W01
TraesCS1A03G0850600.1	TraesCS1A02G345900.1	W01
TraesCS1A03G0851300.1	TraesCS1A02G346400.1	W01
TraesCS1A03G0851600.1	TraesCS1A02G346600.1	W01
TraesCS1A03G0852900.1	TraesCS1A02G347400.1	W01
TraesCS1A03G0853400.1	TraesCS1A02G347800.1	W01
TraesCS1A03G0855900.1	TraesCS1A02G349100.1	W01
TraesCS1A03G0856700.1	TraesCS1A02G349600.1	W01
TraesCS1A03G0858300.1	TraesCS1A02G350100.1	W01
TraesCS1A03G0860400.1	TraesCS1A02G350700.1	W01
TraesCS1A03G0860500.1	TraesCS1A02G350800.1	W01
TraesCS1A03G0863500.1	TraesCS1A02G351800.1	W01
TraesCS1A03G0864500.1	TraesCS1A02G352500.1	W01
TraesCS1A03G0864800.1	TraesCS1A02G352600.1	W01
TraesCS1A03G0865000.1	TraesCS1A02G352800.1	W01
TraesCS1A03G0865700.1	TraesCS1A02G352900.1	W01
TraesCS1A03G0866200.1	TraesCS1A02G353300.1	W01
TraesCS1A03G0867000.1	TraesCS1A02G353800.1	W01
TraesCS1A03G0868900.1	TraesCS1A02G354700.1	W01
TraesCS1A03G0869400.1	TraesCS1A02G355000.1	W01
TraesCS1A03G0869500.1	TraesCS1A02G355100.1	W01
TraesCS1A03G0870900.1	TraesCS1A02G355800.1	W01
TraesCS1A03G0871600.1	TraesCS1A02G356300.1	W01
TraesCS1A03G0872300.1	TraesCS1A02G356500.1	W01
TraesCS1A03G0873000.1	TraesCS1A02G356700.1	W01
TraesCS1A03G0873700.1	TraesCS1A02G357200.1	W01
TraesCS1A03G0874000.1	TraesCS1A02G357400.1	W01
TraesCS1A03G0874700.1	TraesCS1A02G358000.1	W01
TraesCS1A03G0876900.1	TraesCS1A02G359300.1	W01
TraesCS1A03G0879700.1	TraesCS1A02G360300.1	W01
TraesCS1A03G0881600.1	TraesCS1A02G361400.1	W01
TraesCS1A03G0881700.1	TraesCS1A02G361500.1	W01
TraesCS1A03G0885700.1	TraesCS1A02G363300.1	W01
TraesCS1A03G0886300.1	TraesCS1A02G363700.1	W01
TraesCS1A03G0886600.1	TraesCS1A02G363900.1	W01
TraesCS1A03G0887800.1	TraesCS1A02G364600.1	W01
TraesCS1A03G0888300.1	TraesCS1A02G364900.1	W01
TraesCS1A03G0888700.1	TraesCS1A02G365300.1	W01
TraesCS1A03G0888800.1	TraesCS1A02G365400.1	W01
TraesCS1A03G0889200.1	TraesCS1A02G365600.1	W01
TraesCS1A03G0889900.1	TraesCS1A02G365900.1	W01
TraesCS1A03G0890700.1	TraesCS1A02G366000.1	W01
TraesCS1A03G0891000.1	TraesCS1A02G366100.1	W01
TraesCS1A03G0894100.1	TraesCS1A02G368100.1	W01
TraesCS1A03G0895000.1	TraesCS1A02G368500.1	W01
TraesCS1A03G0895200.1	TraesCS1A02G368700.1	W01
TraesCS1A03G0896600.1	TraesCS1A02G369400.1	W01
TraesCS1A03G0897100.1	TraesCS1A02G369900.1	W01
TraesCS1A03G0900300.1	TraesCS1A02G370900.1	W01
TraesCS1A03G0901300.1	TraesCS1A02G371100.1	W01
TraesCS1A03G0902300.1	TraesCS1A02G371600.1	W01
TraesCS1A03G0902800.1	TraesCS1A02G371900.1	W01
TraesCS1A03G0904500.1	TraesCS1A02G372700.1	W01
TraesCS1A03G0905200.1	TraesCS1A02G372800.1	W01
TraesCS1A03G0907500.1	TraesCS1A02G374100.1	W01
TraesCS1A03G0907900.1	TraesCS1A02G374200.1	W01
TraesCS1A03G0908000.1	TraesCS1A02G374300.1	W01
TraesCS1A03G0910600.1	TraesCS1A02G375700.1	W01
TraesCS1A03G0911900.1	TraesCS1A02G376400.1	W01
TraesCS1A03G0912900.1	TraesCS1A02G377400.1	W01
TraesCS1A03G0913500.1	TraesCS1A02G377700.1	W01
TraesCS1A03G0915300.1	TraesCS1A02G378700.1	W01
TraesCS1A03G0915400.1	TraesCS1A02G378800.1	W01
TraesCS1A03G0915700.1	TraesCS1A02G379000.1	W01
TraesCS1A03G0917300.1	TraesCS1A02G379500.1	W01
TraesCS1A03G0917400.1	TraesCS1A02G379600.1	W01
TraesCS1A03G0918000.1	TraesCS1A02G379900.1	W01
TraesCS1A03G0918800.1	TraesCS1A02G380600.1	W01
TraesCS1A03G0920400.1	TraesCS1A02G381100.1	W01
TraesCS1A03G0920600.1	TraesCS1A02G381300.1	W01
TraesCS1A03G0921200.1	TraesCS1A02G381800.1	W01
TraesCS1A03G0921400.1	TraesCS1A02G381900.1	W01
TraesCS1A03G0924600.1	TraesCS1A02G382800.1	W01
TraesCS1A03G0924800.2	TraesCS1A02G382900.2	W01
TraesCS1A03G0926300.1	TraesCS1A02G383500.1	W01
TraesCS1A03G0938000.1	TraesCS1A02G385600.1	W01
TraesCS1A03G0940400.1	TraesCS1A02G385900.1	W01
TraesCS1A03G0941000.1	TraesCS1A02G386400.1	W01
TraesCS1A03G0942400.1	TraesCS1A02G387100.1	W01
TraesCS1A03G0946200.1	TraesCS1A02G387900.1	W01
TraesCS1A03G0946300.1	TraesCS1A02G388000.1	W01
TraesCS1A03G0947000.1	TraesCS1A02G388400.1	W01
TraesCS1A03G0948200.1	TraesCS1A02G388800.1	W01
TraesCS1A03G0948700.1	TraesCS1A02G389100.1	W01
TraesCS1A03G0949500.1	TraesCS1A02G389400.1	W01
TraesCS1A03G0950600.1	TraesCS1A02G389900.1	W01
TraesCS1A03G0951100.2	TraesCS1A02G390300.2	W01
TraesCS1A03G0951200.1	TraesCS1A02G390400.1	W01
TraesCS1A03G0952700.1	TraesCS1A02G391000.1	W01
TraesCS1A03G0955000.1	TraesCS1A02G392000.1	W01
TraesCS1A03G0959900.1	TraesCS1A02G394200.1	W01
TraesCS1A03G0960500.1	TraesCS1A02G393900.1	W01
TraesCS1A03G0960800.1	TraesCS1A02G393800.1	W01
TraesCS1A03G0961000.1	TraesCS1A02G393700.1.mrna1	W01
TraesCS1A03G0963300.1	TraesCS1A02G395400.1	W01
TraesCS1A03G0964300.1	TraesCS1A02G395600.1	W01
TraesCS1A03G0966100.1	TraesCS1A02G396100.1	W01
TraesCS1A03G0966200.1	TraesCS1A02G396200.1	W01
TraesCS1A03G0966800.1	TraesCS1A02G396400.1	W01
TraesCS1A03G0966900.1	TraesCS1A02G396500.1	W01
TraesCS1A03G0967900.1	TraesCS1A02G396700.1	W01
TraesCS1A03G0968100.1	TraesCS1A02G396800.1	W01
TraesCS1A03G0972400.1	TraesCS1A02G398400.1	W01
TraesCS1A03G0972500.1	TraesCS1A02G398500.1	W01
TraesCS1A03G0972600.1	TraesCS1A02G398600.1	W01
TraesCS1A03G0973200.1	TraesCS1A02G398900.1	W01
TraesCS1A03G0973400.1	TraesCS1A02G399100.1	W01
TraesCS1A03G0974600.1	TraesCS1A02G399900.1	W01
TraesCS1A03G0974700.1	TraesCS1A02G400000.1	W01
TraesCS1A03G0977800.1	TraesCS1A02G400900.1	W01
TraesCS1A03G0978700.1	TraesCS1A02G401300.1	W01
TraesCS1A03G0978800.1	TraesCS1A02G401400.1	W01
TraesCS1A03G0985700.1	TraesCS1A02G402700.1	W01
TraesCS1A03G0986400.1	TraesCS1A02G403000.1	W01
TraesCS1A03G0986500.1	TraesCS1A02G403100.1	W01
TraesCS1A03G0986900.1	TraesCS1A02G403300.1	W01
TraesCS1A03G0987600.1	TraesCS1A02G403400.1	W01
TraesCS1A03G0988100.1	TraesCS1A02G403800.1	W01
TraesCS1A03G0989800.1	TraesCS1A02G404300.1	W01
TraesCS1A03G0990900.1	TraesCS1A02G404800.1	W01
TraesCS1A03G0991400.1	TraesCS1A02G405100.1	W01
TraesCS1A03G0991500.1	TraesCS1A02G405200.1	W01
TraesCS1A03G0991600.1	TraesCS1A02G405300.1	W01
TraesCS1A03G0991800.1	TraesCS1A02G405400.1	W01
TraesCS1A03G0994200.1	TraesCS1A02G406200.1	W01
TraesCS1A03G0994600.1	TraesCS1A02G406500.1	W01
TraesCS1A03G0998200.1	TraesCS1A02G407600.1	W01
TraesCS1A03G0999100.1	TraesCS1A02G408300.1	W01
TraesCS1A03G1000100.1	TraesCS1A02G408700.1	W01
TraesCS1A03G1000400.1	TraesCS1A02G408900.1	W01
TraesCS1A03G1001200.1	TraesCS1A02G409200.1	W01
TraesCS1A03G1002600.1	TraesCS1A02G409900.1	W01
TraesCS1A03G1003700.1	TraesCS1A02G410300.1	W01
TraesCS1A03G1006500.1	TraesCS1A02G411900.1	W01
TraesCS1A03G1006700.1	TraesCS1A02G412100.1	W01
TraesCS1A03G1008600.1	TraesCS1A02G413000.1	W01
TraesCS1A03G1010200.1	TraesCS1A02G413500.1	W01
TraesCS1A03G1010300.1	TraesCS1A02G413600.1	W01
TraesCS1A03G1015500.1	TraesCS1A02G415800.1	W01
TraesCS1A03G1015700.1	TraesCS1A02G416000.1	W01
TraesCS1A03G1016000.1	TraesCS1A02G416200.1	W01
TraesCS1A03G1018200.1	TraesCS1A02G417000.1	W01
TraesCS1A03G1018700.1	TraesCS1A02G417300.1	W01
TraesCS1A03G1018800.1	TraesCS1A02G417400.1	W01
TraesCS1A03G1018900.1	TraesCS1A02G417500.1	W01
TraesCS1A03G1022400.1	TraesCS1A02G419100.1	W01
TraesCS1A03G1025200.1	TraesCS1A02G420100.1	W01
TraesCS1A03G1025400.1	TraesCS1A02G420200.1	W01
TraesCS1A03G1026500.1	TraesCS1A02G420600.1	W01
TraesCS1A03G1026800.1	TraesCS1A02G420800.1	W01
TraesCS1A03G1028300.1	TraesCS1A02G421600.1	W01
TraesCS1A03G1030200.1	TraesCS1A02G422900.1	W01
TraesCS1A03G1030600.1	TraesCS1A02G423100.1	W01
TraesCS1A03G1031100.1	TraesCS1A02G423400.1	W01
TraesCS1A03G1031500.1	TraesCS1A02G423700.1	W01
TraesCS1A03G1032300.1	TraesCS1A02G424700.1	W01
TraesCS1A03G1033000.1	TraesCS1A02G424200.1	W01
TraesCS1A03G1034500.1	TraesCS1A02G425000.1	W01
TraesCS1A03G1035100.2	TraesCS1A02G425200.2	W01
TraesCS1A03G1035600.1	TraesCS1A02G425700.1	W01
TraesCS1A03G1039100.1	TraesCS1A02G426900.1	W01
TraesCS1A03G1039300.1	TraesCS1A02G427000.1	W01
TraesCS1A03G1039400.1	TraesCS1A02G427100.1	W01
TraesCS1A03G1040400.1	TraesCS1A02G427400.1	W01
TraesCS1A03G1040700.1	TraesCS1A02G427500.1	W01
TraesCS1A03G1040800.1	TraesCS1A02G427600.1	W01
TraesCS1A03G1041800.1	TraesCS1A02G428100.1	W01
TraesCS1A03G1041900.1	TraesCS1A02G428200.1	W01
TraesCS1A03G1043000.1	TraesCS1A02G428600.1	W01
TraesCS1A03G1044100.1	TraesCS1A02G429400.1	W01
TraesCS1A03G1047400.1	TraesCS1A02G431000.1	W01
TraesCS1A03G1050000.2	TraesCS1A02G431600.2	W01
TraesCS1A03G1050300.1	TraesCS1A02G431800.1	W01
TraesCS1A03G1051800.1	TraesCS1A02G432800.1	W01
TraesCS1A03G1052100.1	TraesCS1A02G433000.1	W01
TraesCS1A03G1052200.1	TraesCS1A02G433100.1	W01
TraesCS1A03G1052500.1	TraesCS1A02G433300.1	W01
TraesCS1A03G1052600.1	TraesCS1A02G433400.1	W01
TraesCS1A03G1052700.1	TraesCS1A02G433500.1	W01
TraesCS1A03G1059100.1	TraesCS1A02G435600.1	W01
TraesCS1A03G1059400.1	TraesCS1A02G435700.1	W01
TraesCS1A03G1059600.1	TraesCS1A02G435800.1	W01
TraesCS1A03G1060300.1	TraesCS1A02G436200.1	W01
TraesCS1A03G1061300.1	TraesCS1A02G436900.1	W01
TraesCS1A03G1061400.1	TraesCS1A02G437000.1	W01
TraesCS1A03G1061500.1	TraesCS1A02G437100.1	W01
TraesCS1A03G1061600.1	TraesCS1A02G437200.1	W01
TraesCS1A03G1066900.1	TraesCS1A02G439000.1	W01
TraesCS1A03G1068000.1	TraesCS1A02G439300.1	W01
TraesCS1A03G1068200.1	TraesCS1A02G439400.1	W01
TraesCS1A03G1069000.1	TraesCS1A02G439600.1	W01
TraesCS1A03G1071500.1	TraesCS1A02G440500.1	W01
TraesCS1A03G1073800.1	TraesCS1A02G441200.1	W01
TraesCS1A03G1079600.1	TraesCS1A02G442500.1	W01
TraesCS1A03G1079700.1	TraesCS1A02G442600.1	W01
TraesCS1A03G1080500.1	TraesCS1A02G443100.1	W01
TraesCS1A03G1080900.1	TraesCS1A02G443400.1	W01
TraesCS1A03G1082100.1	TraesCS1A02G444300.1	W01
TraesCS1A03G1082500.1	TraesCS1A02G444500.1	W01
TraesCS1A03G1084700.1	TraesCS1A02G445500.1	W01
TraesCS1A03G1085400.1	TraesCS1A02G445800.1	W01
TraesCS1A03G1086400.1	TraesCS1A02G446000.1	W01
TraesCS1B03G0001600.1	TraesCS1B02G000600.1	W01
TraesCS1B03G0002100.1	TraesCS1B02G000900.1	W01
TraesCS1B03G0004000.1	TraesCS1B02G002100.1	W01
TraesCS1B03G0006500.1	TraesCS1B02G003200.1	W01
TraesCS1B03G0006700.1	TraesCS1B02G003400.1	W01
TraesCS1B03G0020700.1	TraesCS1B02G011100.1	W01
TraesCS1B03G0022400.1	TraesCS1B02G011500.1	W01
TraesCS1B03G0027900.1	TraesCS1B02G013900.1	W01
TraesCS1B03G0038200.1	TraesCS1B02G018600.1	W01
TraesCS1B03G0039000.1	TraesCS1B02G019300.1	W01
TraesCS1B03G0041400.1	TraesCS1B02G020600.1	W01
TraesCS1B03G0044100.1	TraesCS1B02G022200.1	W01
TraesCS1B03G0044800.1	TraesCS1B02G022700.1	W01
TraesCS1B03G0045000.1	TraesCS1B02G022800.1	W01
TraesCS1B03G0045500.1	TraesCS1B02G022900.1	W01
TraesCS1B03G0048700.1	TraesCS1B02G024400.1	W01
TraesCS1B03G0048800.1	TraesCS1B02G024500.1	W01
TraesCS1B03G0059600.1	TraesCS1B02G029900.1	W01
TraesCS1B03G0061400.1	TraesCS1B02G030500.1	W01
TraesCS1B03G0062400.1	TraesCS1B02G031100.1	W01
TraesCS1B03G0063100.1	TraesCS1B02G031500.1	W01
TraesCS1B03G0063400.1	TraesCS1B02G031600.1	W01
TraesCS1B03G0065500.1	TraesCS1B02G032600.1	W01
TraesCS1B03G0068600.1	TraesCS1B02G034500.1	W01
TraesCS1B03G0068700.1	TraesCS1B02G034600.1	W01
TraesCS1B03G0070700.1	TraesCS1B02G035400.1	W01
TraesCS1B03G0070900.1	TraesCS1B02G035500.1	W01
TraesCS1B03G0071400.1	TraesCS1B02G035700.1	W01
TraesCS1B03G0072800.1	TraesCS1B02G036400.1	W01
TraesCS1B03G0074500.1	TraesCS1B02G037100.1	W01
TraesCS1B03G0075200.1	TraesCS1B02G037600.1	W01
TraesCS1B03G0076200.1	TraesCS1B02G038000.1	W01
TraesCS1B03G0077900.1	TraesCS1B02G038700.1	W01
TraesCS1B03G0083100.1	TraesCS1B02G040800.1	W01
TraesCS1B03G0084600.1	TraesCS1B02G041200.1	W01
TraesCS1B03G0086600.1	TraesCS1B02G042000.1	W01
TraesCS1B03G0086800.1	TraesCS1B02G042200.1	W01
TraesCS1B03G0093100.1	TraesCS1B02G044100.1	W01
TraesCS1B03G0099700.1	TraesCS1B02G045700.1	W01
TraesCS1B03G0101000.1	TraesCS1B02G046200.1	W01
TraesCS1B03G0107500.1	TraesCS1B02G047900.1	W01
TraesCS1B03G0109200.1	TraesCS1B02G048800.1	W01
TraesCS1B03G0109800.1	TraesCS1B02G049200.1	W01
TraesCS1B03G0111600.1	TraesCS1B02G049900.1	W01
TraesCS1B03G0121200.1	TraesCS1B02G053600.1	W01
TraesCS1B03G0128200.1	TraesCS1B02G055200.1	W01
TraesCS1B03G0131000.1	TraesCS1B02G055900.1	W01
TraesCS1B03G0134900.1	TraesCS1B02G057900.1	W01
TraesCS1B03G0138600.1	TraesCS1B02G058700.1	W01
TraesCS1B03G0139600.1	TraesCS1B02G059000.1	W01
TraesCS1B03G0141200.1	TraesCS1B02G059300.1	W01
TraesCS1B03G0147500.1	TraesCS1B02G060900.1	W01
TraesCS1B03G0153000.1	TraesCS1B02G062500.1	W01
TraesCS1B03G0153500.1	TraesCS1B02G062900.1	W01
TraesCS1B03G0165000.1	TraesCS1B02G066300.1	W01
TraesCS1B03G0172700.1	TraesCS1B02G068000.1	W01
TraesCS1B03G0173800.1	TraesCS1B02G068600.1	W01
TraesCS1B03G0182400.1	TraesCS1B02G071400.1	W01
TraesCS1B03G0184900.1	TraesCS1B02G072200.1	W01
TraesCS1B03G0187500.1	TraesCS1B02G073700.1	W01
TraesCS1B03G0191100.1	TraesCS1B02G075700.1	W01
TraesCS1B03G0192600.1	TraesCS1B02G076500.1.mrna1	W01
TraesCS1B03G0192800.1	TraesCS1B02G076400.1.mrna1	W01
TraesCS1B03G0193600.1	TraesCS1B02G076000.1	W01
TraesCS1B03G0195100.1	TraesCS1B02G077500.1	W01
TraesCS1B03G0197700.1	TraesCS1B02G078400.1	W01
TraesCS1B03G0198100.1	TraesCS1B02G078600.1	W01
TraesCS1B03G0199000.1	TraesCS1B02G078800.1	W01
TraesCS1B03G0204100.1	TraesCS1B02G081400.1	W01
TraesCS1B03G0205900.1	TraesCS1B02G081900.1	W01
TraesCS1B03G0206600.1	TraesCS1B02G082100.1	W01
TraesCS1B03G0213500.1	TraesCS1B02G083800.1	W01
TraesCS1B03G0216300.1	TraesCS1B02G084600.1	W01
TraesCS1B03G0218300.1	TraesCS1B02G085500.1	W01
TraesCS1B03G0219500.1	TraesCS1B02G086200.1	W01
TraesCS1B03G0233300.1	TraesCS1B02G088700.1	W01
TraesCS1B03G0238600.1	TraesCS1B02G089700.1	W01
TraesCS1B03G0239600.1	TraesCS1B02G090300.1	W01
TraesCS1B03G0240900.1	TraesCS1B02G090500.1	W01
TraesCS1B03G0244500.1	TraesCS1B02G091700.1	W01
TraesCS1B03G0244600.1	TraesCS1B02G091800.1	W01
TraesCS1B03G0245100.1	TraesCS1B02G092000.1	W01
TraesCS1B03G0248700.1	TraesCS1B02G093400.1	W01
TraesCS1B03G0248900.1	TraesCS1B02G093600.1	W01
TraesCS1B03G0249200.1	TraesCS1B02G093800.1	W01
TraesCS1B03G0257100.1	TraesCS1B02G095800.1	W01
TraesCS1B03G0258800.1	TraesCS1B02G096700.1	W01
TraesCS1B03G0259900.1	TraesCS1B02G096900.1	W01
TraesCS1B03G0263600.1	TraesCS1B02G098200.1	W01
TraesCS1B03G0265200.1	TraesCS1B02G098800.1	W01
TraesCS1B03G0265800.1	TraesCS1B02G099000.1	W01
TraesCS1B03G0269600.1	TraesCS1B02G100200.1	W01
TraesCS1B03G0273400.1	TraesCS1B02G101600.1	W01
TraesCS1B03G0273800.1	TraesCS1B02G101700.1	W01
TraesCS1B03G0275300.1	TraesCS1B02G102500.1	W01
TraesCS1B03G0275700.1	TraesCS1B02G102700.1	W01
TraesCS1B03G0281600.1	TraesCS1B02G104900.1	W01
TraesCS1B03G0284900.1	TraesCS1B02G105700.1	W01
TraesCS1B03G0288700.1	TraesCS1B02G107200.1	W01
TraesCS1B03G0290400.1	TraesCS1B02G107800.1	W01
TraesCS1B03G0290900.1	TraesCS1B02G108100.1	W01
TraesCS1B03G0292000.1	TraesCS1B02G108800.1	W01
TraesCS1B03G0292500.1	TraesCS1B02G109100.1	W01
TraesCS1B03G0298000.1	TraesCS1B02G110400.1	W01
TraesCS1B03G0302200.1	TraesCS1B02G111400.1	W01
TraesCS1B03G0316800.1	TraesCS1B02G115800.1	W01
TraesCS1B03G0317600.1	TraesCS1B02G116100.1	W01
TraesCS1B03G0320000.1	TraesCS1B02G117200.1	W01
TraesCS1B03G0321100.1	TraesCS1B02G117800.1	W01
TraesCS1B03G0324000.1	TraesCS1B02G119000.1	W01
TraesCS1B03G0335100.1	TraesCS1B02G123000.1	W01
TraesCS1B03G0335300.1	TraesCS1B02G123100.1	W01
TraesCS1B03G0338100.1	TraesCS1B02G124200.1	W01
TraesCS1B03G0339100.1	TraesCS1B02G124700.1	W01
TraesCS1B03G0340300.1	TraesCS1B02G124800.1	W01
TraesCS1B03G0340700.1	TraesCS1B02G125100.1	W01
TraesCS1B03G0344200.1	TraesCS1B02G126500.1	W01
TraesCS1B03G0344600.1	TraesCS1B02G126900.1	W01
TraesCS1B03G0345300.1	TraesCS1B02G127300.1	W01
TraesCS1B03G0346200.1	TraesCS1B02G128000.1	W01
TraesCS1B03G0347100.1	TraesCS1B02G128300.1	W01
TraesCS1B03G0347500.1	TraesCS1B02G128400.1	W01
TraesCS1B03G0347800.1	TraesCS1B02G128600.1	W01
TraesCS1B03G0348100.1	TraesCS1B02G128700.1	W01
TraesCS1B03G0348200.1	TraesCS1B02G128800.1	W01
TraesCS1B03G0351800.1	TraesCS1B02G130100.1	W01
TraesCS1B03G0354200.1	TraesCS1B02G130500.1	W01
TraesCS1B03G0356000.1	TraesCS1B02G131000.1	W01
TraesCS1B03G0358500.1	TraesCS1B02G131600.1	W01
TraesCS1B03G0359800.1	TraesCS1B02G132300.1	W01
TraesCS1B03G0361500.1	TraesCS1B02G133100.1	W01
TraesCS1B03G0363500.1	TraesCS1B02G134000.1	W01
TraesCS1B03G0365300.1	TraesCS1B02G134400.1	W01
TraesCS1B03G0366300.1	TraesCS1B02G135000.1	W01
TraesCS1B03G0373600.1	TraesCS1B02G138000.1	W01
TraesCS1B03G0376500.1	TraesCS1B02G138600.1	W01
TraesCS1B03G0378100.1	TraesCS1B02G139000.1	W01
TraesCS1B03G0378300.1	TraesCS1B02G139100.1	W01
TraesCS1B03G0382700.1	TraesCS1B02G140100.1	W01
TraesCS1B03G0382800.1	TraesCS1B02G140200.1	W01
TraesCS1B03G0384600.1	TraesCS1B02G140800.1	W01
TraesCS1B03G0389300.1	TraesCS1B02G142300.1	W01
TraesCS1B03G0389400.1	TraesCS1B02G142400.1	W01
TraesCS1B03G0394400.1	TraesCS1B02G144000.1	W01
TraesCS1B03G0395100.1	TraesCS1B02G144500.1	W01
TraesCS1B03G0395400.1	TraesCS1B02G144700.1	W01
TraesCS1B03G0397700.1	TraesCS1B02G145200.1	W01
TraesCS1B03G0397800.1	TraesCS1B02G145300.1	W01
TraesCS1B03G0399500.1	TraesCS1B02G145800.1	W01
TraesCS1B03G0400500.1	TraesCS1B02G146100.1	W01
TraesCS1B03G0401500.1	TraesCS1B02G146300.1	W01
TraesCS1B03G0403300.1	TraesCS1B02G146600.1	W01
TraesCS1B03G0405400.2	TraesCS1B02G147000.2	W01
TraesCS1B03G0405900.1	TraesCS1B02G147200.1	W01
TraesCS1B03G0406400.1	TraesCS1B02G147300.1	W01
TraesCS1B03G0407100.1	TraesCS1B02G147400.1	W01
TraesCS1B03G0411400.1	TraesCS1B02G148100.1	W01
TraesCS1B03G0411500.1	TraesCS1B02G148200.1	W01
TraesCS1B03G0419200.1	TraesCS1B02G149500.1	W01
TraesCS1B03G0424200.1	TraesCS1B02G150100.1	W01
TraesCS1B03G0424400.1	TraesCS1B02G150200.1	W01
TraesCS1B03G0429800.1	TraesCS1B02G151300.1	W01
TraesCS1B03G0430200.1	TraesCS1B02G151500.1	W01
TraesCS1B03G0430400.1	TraesCS1B02G151700.1	W01
TraesCS1B03G0432100.1	TraesCS1B02G152100.1	W01
TraesCS1B03G0432500.1	TraesCS1B02G152300.1	W01
TraesCS1B03G0435100.2	TraesCS1B02G152500.2	W01
TraesCS1B03G0437500.1	TraesCS1B02G153000.1	W01
TraesCS1B03G0440300.1	TraesCS1B02G153800.1	W01
TraesCS1B03G0443400.1	TraesCS1B02G154300.1	W01
TraesCS1B03G0444200.1	TraesCS1B02G154400.1	W01
TraesCS1B03G0445900.1	TraesCS1B02G154600.1	W01
TraesCS1B03G0448800.1	TraesCS1B02G155200.1	W01
TraesCS1B03G0449800.1	TraesCS1B02G155500.1	W01
TraesCS1B03G0451400.1	TraesCS1B02G156000.1	W01
TraesCS1B03G0451500.1	TraesCS1B02G156100.1	W01
TraesCS1B03G0452400.1	TraesCS1B02G156600.1	W01
TraesCS1B03G0453600.1	TraesCS1B02G157100.1	W01
TraesCS1B03G0453800.1	TraesCS1B02G157400.1	W01
TraesCS1B03G0455100.1	TraesCS1B02G157500.1	W01
TraesCS1B03G0455500.1	TraesCS1B02G157800.1	W01
TraesCS1B03G0455900.1	TraesCS1B02G158100.1	W01
TraesCS1B03G0457500.1	TraesCS1B02G158600.1	W01
TraesCS1B03G0458600.1	TraesCS1B02G158900.1	W01
TraesCS1B03G0459100.1	TraesCS1B02G159000.1	W01
TraesCS1B03G0460100.1	TraesCS1B02G159100.1	W01
TraesCS1B03G0461100.1	TraesCS1B02G159200.1	W01
TraesCS1B03G0462000.1	TraesCS1B02G159400.1	W01
TraesCS1B03G0462300.1	TraesCS1B02G159700.1	W01
TraesCS1B03G0465500.1	TraesCS1B02G160100.1	W01
TraesCS1B03G0465700.1	TraesCS1B02G160300.1	W01
TraesCS1B03G0466000.1	TraesCS1B02G160500.1	W01
TraesCS1B03G0467300.1	TraesCS1B02G160800.1	W01
TraesCS1B03G0468700.1	TraesCS1B02G161200.1	W01
TraesCS1B03G0470800.1	TraesCS1B02G161800.1	W01
TraesCS1B03G0473000.1	TraesCS1B02G162300.1	W01
TraesCS1B03G0478000.1	TraesCS1B02G162900.1	W01
TraesCS1B03G0478300.2	TraesCS1B02G163000.2	W01
TraesCS1B03G0480300.2	TraesCS1B02G163400.2	W01
TraesCS1B03G0482000.2	TraesCS1B02G164000.2	W01
TraesCS1B03G0483300.1	TraesCS1B02G164700.1	W01
TraesCS1B03G0485000.1	TraesCS1B02G165500.1	W01
TraesCS1B03G0485500.1	TraesCS1B02G165800.1	W01
TraesCS1B03G0485900.2	TraesCS1B02G165900.2	W01
TraesCS1B03G0488700.1	TraesCS1B02G166300.1	W01
TraesCS1B03G0488900.1	TraesCS1B02G166400.1	W01
TraesCS1B03G0489200.1	TraesCS1B02G166700.1	W01
TraesCS1B03G0490100.1	TraesCS1B02G166800.1	W01
TraesCS1B03G0492700.1	TraesCS1B02G167000.1	W01
TraesCS1B03G0493200.1	TraesCS1B02G167100.1	W01
TraesCS1B03G0493300.1	TraesCS1B02G167200.1	W01
TraesCS1B03G0494300.1	TraesCS1B02G167900.1	W01
TraesCS1B03G0494500.1	TraesCS1B02G168000.1	W01
TraesCS1B03G0497300.1	TraesCS1B02G168800.1	W01
TraesCS1B03G0497800.1	TraesCS1B02G168900.1	W01
TraesCS1B03G0498600.1	TraesCS1B02G169100.1	W01
TraesCS1B03G0498800.1	TraesCS1B02G169300.1	W01
TraesCS1B03G0500400.1	TraesCS1B02G169700.1	W01
TraesCS1B03G0501900.1	TraesCS1B02G170300.1	W01
TraesCS1B03G0502500.1	TraesCS1B02G170400.1	W01
TraesCS1B03G0503200.1	TraesCS1B02G170900.1	W01
TraesCS1B03G0503600.1	TraesCS1B02G171000.1	W01
TraesCS1B03G0505600.1	TraesCS1B02G171194.1	W01
TraesCS1B03G0505800.1	TraesCS1B02G171300.1	W01
TraesCS1B03G0506100.1	TraesCS1B02G171600.1	W01
TraesCS1B03G0506400.1	TraesCS1B02G171700.1	W01
TraesCS1B03G0509100.1	TraesCS1B02G172400.1	W01
TraesCS1B03G0511300.1	TraesCS1B02G173000.1	W01
TraesCS1B03G0512000.1	TraesCS1B02G173100.1	W01
TraesCS1B03G0512300.1	TraesCS1B02G173200.1	W01
TraesCS1B03G0512500.1	TraesCS1B02G173400.1	W01
TraesCS1B03G0513400.1	TraesCS1B02G173500.1	W01
TraesCS1B03G0514800.1	TraesCS1B02G173700.1	W01
TraesCS1B03G0515400.1	TraesCS1B02G173900.1	W01
TraesCS1B03G0516400.1	TraesCS1B02G174300.1	W01
TraesCS1B03G0517800.1	TraesCS1B02G174700.1	W01
TraesCS1B03G0519600.3	TraesCS1B02G175400.3	W01
TraesCS1B03G0521200.1	TraesCS1B02G175700.1	W01
TraesCS1B03G0521800.1	TraesCS1B02G176200.1	W01
TraesCS1B03G0522300.1	TraesCS1B02G176500.1	W01
TraesCS1B03G0529000.1	TraesCS1B02G177800.1	W01
TraesCS1B03G0531100.1	TraesCS1B02G178500.1	W01
TraesCS1B03G0532700.1	TraesCS1B02G178800.1	W01
TraesCS1B03G0532800.1	TraesCS1B02G178900.1	W01
TraesCS1B03G0533700.3	TraesCS1B02G179200.3	W01
TraesCS1B03G0535600.1	TraesCS1B02G180100.1	W01
TraesCS1B03G0535800.1	TraesCS1B02G180200.1	W01
TraesCS1B03G0535900.1	TraesCS1B02G180300.1	W01
TraesCS1B03G0536700.1	TraesCS1B02G180700.1	W01
TraesCS1B03G0537700.1	TraesCS1B02G181100.1	W01
TraesCS1B03G0537900.1	TraesCS1B02G181200.1	W01
TraesCS1B03G0538400.1	TraesCS1B02G181400.1	W01
TraesCS1B03G0539000.1	TraesCS1B02G181600.1	W01
TraesCS1B03G0539400.2	TraesCS1B02G181800.2	W01
TraesCS1B03G0540500.1	TraesCS1B02G182100.1	W01
TraesCS1B03G0541000.1	TraesCS1B02G182300.1	W01
TraesCS1B03G0541100.1	TraesCS1B02G182400.1	W01
TraesCS1B03G0541300.1	TraesCS1B02G182500.1	W01
TraesCS1B03G0542000.1	TraesCS1B02G183000.1	W01
TraesCS1B03G0546200.1	TraesCS1B02G184700.1	W01
TraesCS1B03G0547100.1	TraesCS1B02G185000.1	W01
TraesCS1B03G0547500.1	TraesCS1B02G185400.1	W01
TraesCS1B03G0548100.1	TraesCS1B02G185800.1	W01
TraesCS1B03G0548600.1	TraesCS1B02G185900.1	W01
TraesCS1B03G0549100.1	TraesCS1B02G186300.1	W01
TraesCS1B03G0549500.1	TraesCS1B02G186600.1	W01
TraesCS1B03G0549700.1	TraesCS1B02G186700.1	W01
TraesCS1B03G0550400.1	TraesCS1B02G186900.1	W01
TraesCS1B03G0551700.1	TraesCS1B02G187500.1	W01
TraesCS1B03G0552100.1	TraesCS1B02G187700.1	W01
TraesCS1B03G0552200.1	TraesCS1B02G187800.1	W01
TraesCS1B03G0552600.1	TraesCS1B02G188100.1	W01
TraesCS1B03G0560000.1	TraesCS1B02G189700.1	W01
TraesCS1B03G0560300.1	TraesCS1B02G189800.1	W01
TraesCS1B03G0561000.1	TraesCS1B02G190000.1	W01
TraesCS1B03G0561700.4	TraesCS1B02G190400.5	W01
TraesCS1B03G0562000.1	TraesCS1B02G190600.1	W01
TraesCS1B03G0562200.4	TraesCS1B02G190700.4	W01
TraesCS1B03G0563000.1	TraesCS1B02G190900.1	W01
TraesCS1B03G0563600.1	TraesCS1B02G191200.1	W01
TraesCS1B03G0564700.1	TraesCS1B02G191600.1	W01
TraesCS1B03G0565000.1	TraesCS1B02G191800.1	W01
TraesCS1B03G0567600.1	TraesCS1B02G192700.1	W01
TraesCS1B03G0568000.1	TraesCS1B02G192800.1	W01
TraesCS1B03G0568600.1	TraesCS1B02G193000.1	W01
TraesCS1B03G0569200.1	TraesCS1B02G193300.1	W01
TraesCS1B03G0575100.1	TraesCS1B02G195100.1	W01
TraesCS1B03G0575500.1	TraesCS1B02G195200.1	W01
TraesCS1B03G0575600.1	TraesCS1B02G195300.1	W01
TraesCS1B03G0577000.1	TraesCS1B02G196200.1	W01
TraesCS1B03G0577100.1	TraesCS1B02G196300.1	W01
TraesCS1B03G0578600.1	TraesCS1B02G196900.1	W01
TraesCS1B03G0579100.1	TraesCS1B02G197100.1	W01
TraesCS1B03G0579400.1	TraesCS1B02G197200.1	W01
TraesCS1B03G0579900.1	TraesCS1B02G197300.1	W01
TraesCS1B03G0580100.1	TraesCS1B02G197400.1	W01
TraesCS1B03G0580700.1	TraesCS1B02G197500.1	W01
TraesCS1B03G0581000.1	TraesCS1B02G197700.1	W01
TraesCS1B03G0581300.1	TraesCS1B02G197800.1	W01
TraesCS1B03G0582900.1	TraesCS1B02G198800.1	W01
TraesCS1B03G0583300.1	TraesCS1B02G199000.1	W01
TraesCS1B03G0584800.1	TraesCS1B02G199700.1	W01
TraesCS1B03G0586000.1	TraesCS1B02G200100.1	W01
TraesCS1B03G0586400.1	TraesCS1B02G200300.1	W01
TraesCS1B03G0586500.1	TraesCS1B02G200400.1	W01
TraesCS1B03G0587000.1	TraesCS1B02G200700.1	W01
TraesCS1B03G0588900.1	TraesCS1B02G201600.1	W01
TraesCS1B03G0589200.1	TraesCS1B02G201700.1	W01
TraesCS1B03G0590400.1	TraesCS1B02G202000.1	W01
TraesCS1B03G0590700.1	TraesCS1B02G202200.1	W01
TraesCS1B03G0591000.1	TraesCS1B02G202400.1	W01
TraesCS1B03G0591400.1	TraesCS1B02G202500.1	W01
TraesCS1B03G0591800.1	TraesCS1B02G202700.1	W01
TraesCS1B03G0592300.1	TraesCS1B02G202900.1	W01
TraesCS1B03G0592800.1	TraesCS1B02G203200.1	W01
TraesCS1B03G0594300.1	TraesCS1B02G203600.1	W01
TraesCS1B03G0594600.1	TraesCS1B02G203800.1	W01
TraesCS1B03G0597200.1	TraesCS1B02G204800.1	W01
TraesCS1B03G0597800.1	TraesCS1B02G205000.1	W01
TraesCS1B03G0598500.1	TraesCS1B02G205400.1	W01
TraesCS1B03G0598700.1	TraesCS1B02G205500.1	W01
TraesCS1B03G0601300.2	TraesCS1B02G206100.2	W01
TraesCS1B03G0602000.1	TraesCS1B02G206300.1	W01
TraesCS1B03G0602900.1	TraesCS1B02G206500.1	W01
TraesCS1B03G0603200.1	TraesCS1B02G206600.1	W01
TraesCS1B03G0604000.1	TraesCS1B02G206700.1	W01
TraesCS1B03G0604100.1	TraesCS1B02G206800.1	W01
TraesCS1B03G0605100.1	TraesCS1B02G207300.1	W01
TraesCS1B03G0605700.1	TraesCS1B02G207500.1	W01
TraesCS1B03G0605900.1	TraesCS1B02G207600.1	W01
TraesCS1B03G0607400.1	TraesCS1B02G208000.1	W01
TraesCS1B03G0607600.1	TraesCS1B02G208100.1	W01
TraesCS1B03G0609900.1	TraesCS1B02G208600.1	W01
TraesCS1B03G0610100.1	TraesCS1B02G208800.1	W01
TraesCS1B03G0610500.1	TraesCS1B02G209100.1	W01
TraesCS1B03G0610700.1	TraesCS1B02G209200.1	W01
TraesCS1B03G0613500.1	TraesCS1B02G209800.1	W01
TraesCS1B03G0616300.1	TraesCS1B02G210800.1	W01
TraesCS1B03G0616500.1	TraesCS1B02G210900.1	W01
TraesCS1B03G0617200.1	TraesCS1B02G211000.1	W01
TraesCS1B03G0617500.1	TraesCS1B02G211100.1	W01
TraesCS1B03G0617800.1	TraesCS1B02G211400.1	W01
TraesCS1B03G0618300.1	TraesCS1B02G211600.1	W01
TraesCS1B03G0618400.1	TraesCS1B02G211700.1	W01
TraesCS1B03G0618700.1	TraesCS1B02G211900.1	W01
TraesCS1B03G0618800.1	TraesCS1B02G212000.1	W01
TraesCS1B03G0618900.1	TraesCS1B02G212100.1	W01
TraesCS1B03G0619400.1	TraesCS1B02G212400.1	W01
TraesCS1B03G0619600.1	TraesCS1B02G212500.1	W01
TraesCS1B03G0619700.1	TraesCS1B02G212600.1	W01
TraesCS1B03G0619800.1	TraesCS1B02G212700.1	W01
TraesCS1B03G0620900.1	TraesCS1B02G213100.1	W01
TraesCS1B03G0621100.1	TraesCS1B02G213200.1	W01
TraesCS1B03G0621200.1	TraesCS1B02G213300.1	W01
TraesCS1B03G0621800.1	TraesCS1B02G213700.1	W01
TraesCS1B03G0622300.1	TraesCS1B02G213900.1	W01
TraesCS1B03G0624000.1	TraesCS1B02G214500.1	W01
TraesCS1B03G0625000.1	TraesCS1B02G214700.1	W01
TraesCS1B03G0627000.1	TraesCS1B02G215300.1	W01
TraesCS1B03G0627300.1	TraesCS1B02G215600.1	W01
TraesCS1B03G0628100.1	TraesCS1B02G216000.1	W01
TraesCS1B03G0628300.1	TraesCS1B02G216100.1	W01
TraesCS1B03G0628500.1	TraesCS1B02G216300.1	W01
TraesCS1B03G0630900.2	TraesCS1B02G217100.2	W01
TraesCS1B03G0633600.1	TraesCS1B02G217800.1	W01
TraesCS1B03G0633700.1	TraesCS1B02G217900.1	W01
TraesCS1B03G0634500.1	TraesCS1B02G218200.1	W01
TraesCS1B03G0634700.1	TraesCS1B02G218300.1	W01
TraesCS1B03G0636700.1	TraesCS1B02G219900.1	W01
TraesCS1B03G0636800.1	TraesCS1B02G220000.1	W01
TraesCS1B03G0637200.1	TraesCS1B02G220200.1	W01
TraesCS1B03G0638000.1	TraesCS1B02G220900.1	W01
TraesCS1B03G0638600.1	TraesCS1B02G221100.1	W01
TraesCS1B03G0639500.1	TraesCS1B02G221400.1	W01
TraesCS1B03G0642200.1	TraesCS1B02G222400.1	W01
TraesCS1B03G0644600.1	TraesCS1B02G223400.1	W01
TraesCS1B03G0645300.1	TraesCS1B02G223600.1	W01
TraesCS1B03G0647000.1	TraesCS1B02G224200.1	W01
TraesCS1B03G0648200.1	TraesCS1B02G224500.1	W01
TraesCS1B03G0649200.1	TraesCS1B02G224800.1	W01
TraesCS1B03G0650200.1	TraesCS1B02G225200.1	W01
TraesCS1B03G0650800.1	TraesCS1B02G225600.1	W01
TraesCS1B03G0654800.1	TraesCS1B02G227100.1	W01
TraesCS1B03G0655300.1	TraesCS1B02G227200.1	W01
TraesCS1B03G0655900.3	TraesCS1B02G227400.2	W01
TraesCS1B03G0656000.1	TraesCS1B02G227500.1	W01
TraesCS1B03G0656400.1	TraesCS1B02G227600.1	W01
TraesCS1B03G0657700.1	TraesCS1B02G228300.1	W01
TraesCS1B03G0657900.1	TraesCS1B02G228500.1	W01
TraesCS1B03G0659400.1	TraesCS1B02G228800.1	W01
TraesCS1B03G0660900.1	TraesCS1B02G229600.1	W01
TraesCS1B03G0661000.1	TraesCS1B02G229700.1	W01
TraesCS1B03G0661800.1	TraesCS1B02G230100.1	W01
TraesCS1B03G0662300.1	TraesCS1B02G230300.1	W01
TraesCS1B03G0663700.1	TraesCS1B02G231100.1	W01
TraesCS1B03G0665800.1	TraesCS1B02G231600.1	W01
TraesCS1B03G0667300.2	TraesCS1B02G232300.1	W01
TraesCS1B03G0667900.1	TraesCS1B02G232500.1	W01
TraesCS1B03G0669200.1	TraesCS1B02G233300.1	W01
TraesCS1B03G0670600.1	TraesCS1B02G234000.1	W01
TraesCS1B03G0670800.1	TraesCS1B02G234100.1	W01
TraesCS1B03G0672800.2	TraesCS1B02G235100.2	W01
TraesCS1B03G0673500.1	TraesCS1B02G235200.1	W01
TraesCS1B03G0674200.1	TraesCS1B02G235600.1	W01
TraesCS1B03G0675800.1	TraesCS1B02G235800.1	W01
TraesCS1B03G0676400.1	TraesCS1B02G236000.1	W01
TraesCS1B03G0678300.1	TraesCS1B02G237300.1	W01
TraesCS1B03G0682300.1	TraesCS1B02G238900.1	W01
TraesCS1B03G0682400.1	TraesCS1B02G239000.1	W01
TraesCS1B03G0684800.1	TraesCS1B02G240200.1	W01
TraesCS1B03G0686100.1	TraesCS1B02G240700.1	W01
TraesCS1B03G0686900.1	TraesCS1B02G241300.1	W01
TraesCS1B03G0688800.1	TraesCS1B02G242400.1	W01
TraesCS1B03G0689300.1	TraesCS1B02G242700.1	W01
TraesCS1B03G0690400.1	TraesCS1B02G243000.1	W01
TraesCS1B03G0691600.1	TraesCS1B02G243500.1	W01
TraesCS1B03G0693500.1	TraesCS1B02G244500.1	W01
TraesCS1B03G0694100.1	TraesCS1B02G244700.1	W01
TraesCS1B03G0694500.1	TraesCS1B02G245100.1	W01
TraesCS1B03G0695800.1	TraesCS1B02G245800.1	W01
TraesCS1B03G0696500.1	TraesCS1B02G246100.1	W01
TraesCS1B03G0697200.1	TraesCS1B02G246200.1	W01
TraesCS1B03G0697300.1	TraesCS1B02G246300.1	W01
TraesCS1B03G0697700.1	TraesCS1B02G246500.1	W01
TraesCS1B03G0697900.1	TraesCS1B02G246600.1	W01
TraesCS1B03G0701200.1	TraesCS1B02G247900.1	W01
TraesCS1B03G0701500.1	TraesCS1B02G248000.1	W01
TraesCS1B03G0706400.1	TraesCS1B02G249400.1	W01
TraesCS1B03G0707600.1	TraesCS1B02G250000.1	W01
TraesCS1B03G0707700.1	TraesCS1B02G250100.1	W01
TraesCS1B03G0708000.1	TraesCS1B02G250300.1	W01
TraesCS1B03G0708700.1	TraesCS1B02G250500.1	W01
TraesCS1B03G0710600.1	TraesCS1B02G251300.1	W01
TraesCS1B03G0710800.1	TraesCS1B02G251500.1	W01
TraesCS1B03G0711800.1	TraesCS1B02G251800.1	W01
TraesCS1B03G0711900.1	TraesCS1B02G251900.1	W01
TraesCS1B03G0713100.1	TraesCS1B02G252400.1	W01
TraesCS1B03G0713800.1	TraesCS1B02G252600.1	W01
TraesCS1B03G0714500.1	TraesCS1B02G252900.1	W01
TraesCS1B03G0715000.1	TraesCS1B02G253200.1	W01
TraesCS1B03G0715700.1	TraesCS1B02G253400.1	W01
TraesCS1B03G0716500.1	TraesCS1B02G253700.1	W01
TraesCS1B03G0716900.1	TraesCS1B02G253900.1	W01
TraesCS1B03G0717200.1	TraesCS1B02G254000.1	W01
TraesCS1B03G0718300.1	TraesCS1B02G254400.1	W01
TraesCS1B03G0718600.1	TraesCS1B02G254500.1	W01
TraesCS1B03G0718900.1	TraesCS1B02G254700.1	W01
TraesCS1B03G0720100.1	TraesCS1B02G255100.1	W01
TraesCS1B03G0721300.1	TraesCS1B02G255500.1	W01
TraesCS1B03G0721700.1	TraesCS1B02G255700.1	W01
TraesCS1B03G0722200.1	TraesCS1B02G255800.1	W01
TraesCS1B03G0723100.2	TraesCS1B02G256200.2	W01
TraesCS1B03G0723800.1	TraesCS1B02G256700.1	W01
TraesCS1B03G0725400.1	TraesCS1B02G257400.1	W01
TraesCS1B03G0725800.1	TraesCS1B02G257500.1	W01
TraesCS1B03G0726800.1	TraesCS1B02G257700.1	W01
TraesCS1B03G0728100.1	TraesCS1B02G258200.1	W01
TraesCS1B03G0731000.1	TraesCS1B02G259900.1	W01
TraesCS1B03G0731100.1	TraesCS1B02G260000.1	W01
TraesCS1B03G0731800.2	TraesCS1B02G260400.1	W01
TraesCS1B03G0732700.1	TraesCS1B02G260800.1	W01
TraesCS1B03G0733800.1	TraesCS1B02G261300.1	W01
TraesCS1B03G0733900.1	TraesCS1B02G261400.1	W01
TraesCS1B03G0734000.1	TraesCS1B02G261500.1	W01
TraesCS1B03G0734200.1	TraesCS1B02G261700.1	W01
TraesCS1B03G0734300.1	TraesCS1B02G261800.1	W01
TraesCS1B03G0735500.1	TraesCS1B02G262400.1	W01
TraesCS1B03G0735800.1	TraesCS1B02G262500.1	W01
TraesCS1B03G0735900.3	TraesCS1B02G262600.3	W01
TraesCS1B03G0737700.1	TraesCS1B02G263200.1	W01
TraesCS1B03G0739900.1	TraesCS1B02G264300.1	W01
TraesCS1B03G0740000.1	TraesCS1B02G264400.1	W01
TraesCS1B03G0740900.1	TraesCS1B02G264800.1	W01
TraesCS1B03G0741000.1	TraesCS1B02G264900.1	W01
TraesCS1B03G0743300.1	TraesCS1B02G265900.1	W01
TraesCS1B03G0743500.1	TraesCS1B02G266000.1	W01
TraesCS1B03G0745100.1	TraesCS1B02G266500.1	W01
TraesCS1B03G0746000.1	TraesCS1B02G267100.1	W01
TraesCS1B03G0746200.1	TraesCS1B02G267300.1	W01
TraesCS1B03G0749800.1	TraesCS1B02G268300.1	W01
TraesCS1B03G0749900.1	TraesCS1B02G268400.1	W01
TraesCS1B03G0751300.1	TraesCS1B02G268900.1	W01
TraesCS1B03G0752200.1	TraesCS1B02G269100.1	W01
TraesCS1B03G0752700.1	TraesCS1B02G269200.1	W01
TraesCS1B03G0755700.1	TraesCS1B02G270400.1	W01
TraesCS1B03G0756000.1	TraesCS1B02G270600.1	W01
TraesCS1B03G0756100.1	TraesCS1B02G270700.1	W01
TraesCS1B03G0756200.1	TraesCS1B02G270800.1	W01
TraesCS1B03G0756500.1	TraesCS1B02G271000.1	W01
TraesCS1B03G0757400.1	TraesCS1B02G271100.1	W01
TraesCS1B03G0757500.1	TraesCS1B02G271200.1	W01
TraesCS1B03G0759400.1	TraesCS1B02G272100.1	W01
TraesCS1B03G0759600.2	TraesCS1B02G272200.1	W01
TraesCS1B03G0759800.1	TraesCS1B02G272400.1	W01
TraesCS1B03G0762600.1	TraesCS1B02G273600.1	W01
TraesCS1B03G0766200.1	TraesCS1B02G275200.1	W01
TraesCS1B03G0770200.1	TraesCS1B02G277500.1	W01
TraesCS1B03G0774700.1	TraesCS1B02G279000.1	W01
TraesCS1B03G0775700.1	TraesCS1B02G279300.1	W01
TraesCS1B03G0776200.1	TraesCS1B02G279400.1	W01
TraesCS1B03G0776400.1	TraesCS1B02G279500.1	W01
TraesCS1B03G0776500.1	TraesCS1B02G279600.1	W01
TraesCS1B03G0776600.1	TraesCS1B02G279700.1	W01
TraesCS1B03G0776800.1	TraesCS1B02G279800.1	W01
TraesCS1B03G0777000.1	TraesCS1B02G279900.1	W01
TraesCS1B03G0777100.1	TraesCS1B02G280000.1	W01
TraesCS1B03G0779200.1	TraesCS1B02G280700.1	W01
TraesCS1B03G0782900.1	TraesCS1B02G282100.1	W01
TraesCS1B03G0783200.1	TraesCS1B02G282400.1	W01
TraesCS1B03G0788000.1	TraesCS1B02G283200.1	W01
TraesCS1B03G0788800.1	TraesCS1B02G283700.1	W01
TraesCS1B03G0795600.1	TraesCS1B02G285900.1	W01
TraesCS1B03G0796700.1	TraesCS1B02G286100.1	W01
TraesCS1B03G0797600.1	TraesCS1B02G286500.1	W01
TraesCS1B03G0798800.2	TraesCS1B02G286900.2	W01
TraesCS1B03G0799300.1	TraesCS1B02G287100.1	W01
TraesCS1B03G0800300.1	TraesCS1B02G287300.1	W01
TraesCS1B03G0800900.1	TraesCS1B02G287500.1	W01
TraesCS1B03G0802400.1	TraesCS1B02G287800.1	W01
TraesCS1B03G0803000.1	TraesCS1B02G287700.1	W01
TraesCS1B03G0803700.1	TraesCS1B02G288100.1	W01
TraesCS1B03G0806800.1	TraesCS1B02G288500.1	W01
TraesCS1B03G0806900.1	TraesCS1B02G288600.1	W01
TraesCS1B03G0809200.1	TraesCS1B02G289500.1	W01
TraesCS1B03G0811300.1	TraesCS1B02G290200.1	W01
TraesCS1B03G0811900.1	TraesCS1B02G290300.1	W01
TraesCS1B03G0812200.1	TraesCS1B02G290500.1	W01
TraesCS1B03G0812300.2	TraesCS1B02G290600.2	W01
TraesCS1B03G0812800.1	TraesCS1B02G291000.1	W01
TraesCS1B03G0813000.1	TraesCS1B02G291200.1	W01
TraesCS1B03G0814000.1	TraesCS1B02G291500.1	W01
TraesCS1B03G0814100.1	TraesCS1B02G291600.1	W01
TraesCS1B03G0815000.1	TraesCS1B02G292000.1	W01
TraesCS1B03G0815700.1	TraesCS1B02G292400.1	W01
TraesCS1B03G0815900.1	TraesCS1B02G292600.1	W01
TraesCS1B03G0816000.1	TraesCS1B02G292700.1	W01
TraesCS1B03G0817600.1	TraesCS1B02G293400.1	W01
TraesCS1B03G0818300.1	TraesCS1B02G293800.1	W01
TraesCS1B03G0819100.1	TraesCS1B02G294200.1	W01
TraesCS1B03G0820600.1	TraesCS1B02G294600.1	W01
TraesCS1B03G0820700.1	TraesCS1B02G294700.1	W01
TraesCS1B03G0820800.1	TraesCS1B02G294800.1	W01
TraesCS1B03G0821900.1	TraesCS1B02G295500.1	W01
TraesCS1B03G0822100.1	TraesCS1B02G295700.1	W01
TraesCS1B03G0824200.1	TraesCS1B02G296700.1	W01
TraesCS1B03G0825500.1	TraesCS1B02G296900.1	W01
TraesCS1B03G0827100.1	TraesCS1B02G297800.1	W01
TraesCS1B03G0827400.1	TraesCS1B02G298000.1	W01
TraesCS1B03G0828300.1	TraesCS1B02G298200.1	W01
TraesCS1B03G0828400.1	TraesCS1B02G298300.1	W01
TraesCS1B03G0830700.1	TraesCS1B02G299100.1	W01
TraesCS1B03G0830800.1	TraesCS1B02G299200.1	W01
TraesCS1B03G0831400.1	TraesCS1B02G299600.1	W01
TraesCS1B03G0832200.2	TraesCS1B02G300000.2	W01
TraesCS1B03G0832900.1	TraesCS1B02G300400.1	W01
TraesCS1B03G0833400.1	TraesCS1B02G300700.1	W01
TraesCS1B03G0833700.1	TraesCS1B02G300900.1	W01
TraesCS1B03G0834500.1	TraesCS1B02G301400.1	W01
TraesCS1B03G0834800.1	TraesCS1B02G301600.1	W01
TraesCS1B03G0835000.1	TraesCS1B02G301700.1	W01
TraesCS1B03G0835700.1	TraesCS1B02G302200.1	W01
TraesCS1B03G0835800.1	TraesCS1B02G302300.1	W01
TraesCS1B03G0836600.1	TraesCS1B02G302700.1	W01
TraesCS1B03G0836800.1	TraesCS1B02G302800.1	W01
TraesCS1B03G0837900.1	TraesCS1B02G303200.1	W01
TraesCS1B03G0839400.1	TraesCS1B02G303800.1	W01
TraesCS1B03G0839600.1	TraesCS1B02G303900.1	W01
TraesCS1B03G0840600.1	TraesCS1B02G304500.1	W01
TraesCS1B03G0844300.1	TraesCS1B02G305800.1	W01
TraesCS1B03G0844500.1	TraesCS1B02G305900.1	W01
TraesCS1B03G0844600.1	TraesCS1B02G306000.1	W01
TraesCS1B03G0847600.1	TraesCS1B02G307400.1	W01
TraesCS1B03G0847700.1	TraesCS1B02G307500.1	W01
TraesCS1B03G0848100.1	TraesCS1B02G307900.1	W01
TraesCS1B03G0848200.1	TraesCS1B02G308000.1	W01
TraesCS1B03G0849600.1	TraesCS1B02G308700.1	W01
TraesCS1B03G0850100.1	TraesCS1B02G309000.1	W01
TraesCS1B03G0850900.1	TraesCS1B02G309200.1	W01
TraesCS1B03G0851200.1	TraesCS1B02G309400.1	W01
TraesCS1B03G0851600.1	TraesCS1B02G309600.1	W01
TraesCS1B03G0851900.1	TraesCS1B02G309800.1	W01
TraesCS1B03G0853100.1	TraesCS1B02G310300.1	W01
TraesCS1B03G0856300.1	TraesCS1B02G311200.1	W01
TraesCS1B03G0857300.1	TraesCS1B02G311700.1	W01
TraesCS1B03G0858000.1	TraesCS1B02G311800.1	W01
TraesCS1B03G0860100.1	TraesCS1B02G313200.1	W01
TraesCS1B03G0860900.1	TraesCS1B02G313500.1	W01
TraesCS1B03G0861600.1	TraesCS1B02G313600.1	W01
TraesCS1B03G0861700.1	TraesCS1B02G313700.1	W01
TraesCS1B03G0864600.1	TraesCS1B02G314800.1	W01
TraesCS1B03G0869000.1	TraesCS1B02G316400.1	W01
TraesCS1B03G0870100.1	TraesCS1B02G317100.1	W01
TraesCS1B03G0870200.1	TraesCS1B02G317200.1	W01
TraesCS1B03G0870600.1	TraesCS1B02G317300.1	W01
TraesCS1B03G0871200.1	TraesCS1B02G317500.1	W01
TraesCS1B03G0872600.1	TraesCS1B02G317900.1	W01
TraesCS1B03G0873100.1	TraesCS1B02G318100.1	W01
TraesCS1B03G0873800.1	TraesCS1B02G318600.1	W01
TraesCS1B03G0874300.1	TraesCS1B02G319000.1	W01
TraesCS1B03G0874500.1	TraesCS1B02G319200.1	W01
TraesCS1B03G0874800.1	TraesCS1B02G319400.1	W01
TraesCS1B03G0876000.1	TraesCS1B02G319800.1	W01
TraesCS1B03G0876200.2	TraesCS1B02G320000.1	W01
TraesCS1B03G0878900.1	TraesCS1B02G320500.1	W01
TraesCS1B03G0879400.1	TraesCS1B02G320800.1	W01
TraesCS1B03G0881300.1	TraesCS1B02G321700.1	W01
TraesCS1B03G0881400.1	TraesCS1B02G321800.1	W01
TraesCS1B03G0884100.1	TraesCS1B02G322500.1	W01
TraesCS1B03G0884800.1	TraesCS1B02G322700.1	W01
TraesCS1B03G0886000.1	TraesCS1B02G323100.1	W01
TraesCS1B03G0886700.1	TraesCS1B02G323600.1	W01
TraesCS1B03G0892400.1	TraesCS1B02G325100.1	W01
TraesCS1B03G0892600.1	TraesCS1B02G325300.1	W01
TraesCS1B03G0894300.1	TraesCS1B02G326100.1	W01
TraesCS1B03G0897200.1	TraesCS1B02G327100.1	W01
TraesCS1B03G0897800.1	TraesCS1B02G327500.1	W01
TraesCS1B03G0904100.1	TraesCS1B02G329400.1	W01
TraesCS1B03G0904300.1	TraesCS1B02G329500.1	W01
TraesCS1B03G0904500.1	TraesCS1B02G329600.1	W01
TraesCS1B03G0906100.1	TraesCS1B02G330000.1	W01
TraesCS1B03G0906600.1	TraesCS1B02G330300.1	W01
TraesCS1B03G0907900.1	TraesCS1B02G331300.1	W01
TraesCS1B03G0909500.1	TraesCS1B02G331700.1	W01
TraesCS1B03G0909600.1	TraesCS1B02G331800.1	W01
TraesCS1B03G0909700.1	TraesCS1B02G331900.1	W01
TraesCS1B03G0910400.1	TraesCS1B02G332400.1	W01
TraesCS1B03G0911600.1	TraesCS1B02G332700.1	W01
TraesCS1B03G0912500.1	TraesCS1B02G333100.1	W01
TraesCS1B03G0913300.1	TraesCS1B02G333600.1	W01
TraesCS1B03G0915800.1	TraesCS1B02G334100.1	W01
TraesCS1B03G0917200.1	TraesCS1B02G334700.1	W01
TraesCS1B03G0918000.1	TraesCS1B02G335000.1	W01
TraesCS1B03G0920200.1	TraesCS1B02G336000.1	W01
TraesCS1B03G0920900.1	TraesCS1B02G336400.1	W01
TraesCS1B03G0922300.1	TraesCS1B02G336700.1	W01
TraesCS1B03G0924500.1	TraesCS1B02G337200.1	W01
TraesCS1B03G0925000.1	TraesCS1B02G337300.1	W01
TraesCS1B03G0925500.1	TraesCS1B02G337500.1	W01
TraesCS1B03G0925900.1	TraesCS1B02G337600.1	W01
TraesCS1B03G0929600.1	TraesCS1B02G338800.1	W01
TraesCS1B03G0930600.1	TraesCS1B02G339000.1	W01
TraesCS1B03G0931500.1	TraesCS1B02G339500.1	W01
TraesCS1B03G0932700.1	TraesCS1B02G339700.1	W01
TraesCS1B03G0934300.1	TraesCS1B02G340000.1	W01
TraesCS1B03G0934700.1	TraesCS1B02G340400.1	W01
TraesCS1B03G0934800.1	TraesCS1B02G340500.1	W01
TraesCS1B03G0934900.1	TraesCS1B02G340600.1	W01
TraesCS1B03G0935300.1	TraesCS1B02G341000.1	W01
TraesCS1B03G0936400.1	TraesCS1B02G341400.1	W01
TraesCS1B03G0936500.1	TraesCS1B02G341500.1	W01
TraesCS1B03G0941100.1	TraesCS1B02G342700.1	W01
TraesCS1B03G0945300.1	TraesCS1B02G344300.1	W01
TraesCS1B03G0946100.1	TraesCS1B02G344600.1	W01
TraesCS1B03G0946400.1	TraesCS1B02G344900.1	W01
TraesCS1B03G0947200.1	TraesCS1B02G345200.1	W01
TraesCS1B03G0947800.1	TraesCS1B02G345400.1	W01
TraesCS1B03G0947900.1	TraesCS1B02G345500.1	W01
TraesCS1B03G0948200.1	TraesCS1B02G345800.1	W01
TraesCS1B03G0948600.1	TraesCS1B02G346000.1	W01
TraesCS1B03G0948800.1	TraesCS1B02G346100.1	W01
TraesCS1B03G0950200.1	TraesCS1B02G346600.1	W01
TraesCS1B03G0954600.1	TraesCS1B02G348700.1	W01
TraesCS1B03G0954800.1	TraesCS1B02G348800.1	W01
TraesCS1B03G0956500.1	TraesCS1B02G349200.1	W01
TraesCS1B03G0956700.1	TraesCS1B02G349300.1	W01
TraesCS1B03G0958300.1	TraesCS1B02G349800.1	W01
TraesCS1B03G0958700.1	TraesCS1B02G349900.1	W01
TraesCS1B03G0960600.1	TraesCS1B02G351200.1	W01
TraesCS1B03G0961800.1	TraesCS1B02G351800.1	W01
TraesCS1B03G0962500.1	TraesCS1B02G352100.1	W01
TraesCS1B03G0962600.2	TraesCS1B02G352200.2	W01
TraesCS1B03G0963100.1	TraesCS1B02G352500.1	W01
TraesCS1B03G0963200.1	TraesCS1B02G352600.1	W01
TraesCS1B03G0963300.1	TraesCS1B02G352700.1	W01
TraesCS1B03G0966700.1	TraesCS1B02G353400.1	W01
TraesCS1B03G0966900.1	TraesCS1B02G353500.1	W01
TraesCS1B03G0967200.1	TraesCS1B02G353700.1	W01
TraesCS1B03G0968600.1	TraesCS1B02G354300.1	W01
TraesCS1B03G0971600.1	TraesCS1B02G355600.1	W01
TraesCS1B03G0973300.1	TraesCS1B02G356600.1	W01
TraesCS1B03G0973900.1	TraesCS1B02G356800.1	W01
TraesCS1B03G0974400.1	TraesCS1B02G356900.1	W01
TraesCS1B03G0975800.1	TraesCS1B02G357300.1	W01
TraesCS1B03G0976600.1	TraesCS1B02G357700.1	W01
TraesCS1B03G0980800.1	TraesCS1B02G359800.1	W01
TraesCS1B03G0981300.1	TraesCS1B02G360200.1	W01
TraesCS1B03G0982500.1	TraesCS1B02G360500.1	W01
TraesCS1B03G0985200.1	TraesCS1B02G361700.1	W01
TraesCS1B03G0988000.1	TraesCS1B02G362900.1	W01
TraesCS1B03G0988100.1	TraesCS1B02G363000.1	W01
TraesCS1B03G0990600.1	TraesCS1B02G363800.1	W01
TraesCS1B03G0995100.1	TraesCS1B02G364600.1	W01
TraesCS1B03G0997400.1	TraesCS1B02G365000.1	W01
TraesCS1B03G1000000.1	TraesCS1B02G365600.1	W01
TraesCS1B03G1001600.1	TraesCS1B02G366400.1	W01
TraesCS1B03G1001800.1	TraesCS1B02G366600.1	W01
TraesCS1B03G1001900.1	TraesCS1B02G366700.1	W01
TraesCS1B03G1002100.1	TraesCS1B02G366900.1	W01
TraesCS1B03G1002400.1	TraesCS1B02G367100.1	W01
TraesCS1B03G1005200.1	TraesCS1B02G368600.1	W01
TraesCS1B03G1007100.1	TraesCS1B02G369400.1	W01
TraesCS1B03G1010800.1	TraesCS1B02G371400.1	W01
TraesCS1B03G1014800.1	TraesCS1B02G372600.1	W01
TraesCS1B03G1017900.1	TraesCS1B02G373600.1	W01
TraesCS1B03G1018500.1	TraesCS1B02G373900.1	W01
TraesCS1B03G1018600.1	TraesCS1B02G374000.1	W01
TraesCS1B03G1018900.1	TraesCS1B02G374200.1	W01
TraesCS1B03G1019900.1	TraesCS1B02G374600.1	W01
TraesCS1B03G1023800.1	TraesCS1B02G375500.1	W01
TraesCS1B03G1025300.1	TraesCS1B02G376500.1	W01
TraesCS1B03G1029600.1	TraesCS1B02G378000.1	W01
TraesCS1B03G1029700.1	TraesCS1B02G378100.1	W01
TraesCS1B03G1031700.1	TraesCS1B02G378900.1	W01
TraesCS1B03G1032500.1	TraesCS1B02G379200.1	W01
TraesCS1B03G1034300.1	TraesCS1B02G379500.1	W01
TraesCS1B03G1034700.1	TraesCS1B02G379800.1	W01
TraesCS1B03G1036300.1	TraesCS1B02G380600.1	W01
TraesCS1B03G1036600.1	TraesCS1B02G380900.1	W01
TraesCS1B03G1038700.1	TraesCS1B02G381900.1	W01
TraesCS1B03G1038800.1	TraesCS1B02G382000.1	W01
TraesCS1B03G1040000.1	TraesCS1B02G382800.1	W01
TraesCS1B03G1040100.1	TraesCS1B02G382900.1	W01
TraesCS1B03G1042600.1	TraesCS1B02G383700.1	W01
TraesCS1B03G1042700.1	TraesCS1B02G383800.1	W01
TraesCS1B03G1043000.1	TraesCS1B02G383900.1	W01
TraesCS1B03G1050500.1	TraesCS1B02G386500.1	W01
TraesCS1B03G1051900.1	TraesCS1B02G387300.1	W01
TraesCS1B03G1052400.1	TraesCS1B02G387400.1	W01
TraesCS1B03G1052600.1	TraesCS1B02G387600.1	W01
TraesCS1B03G1053200.1	TraesCS1B02G388200.1	W01
TraesCS1B03G1054200.1	TraesCS1B02G389000.1	W01
TraesCS1B03G1054300.1	TraesCS1B02G389100.1	W01
TraesCS1B03G1057100.1	TraesCS1B02G390100.1	W01
TraesCS1B03G1057800.1	TraesCS1B02G390500.1	W01
TraesCS1B03G1059300.1	TraesCS1B02G391100.1	W01
TraesCS1B03G1059900.1	TraesCS1B02G391400.1	W01
TraesCS1B03G1063200.1	TraesCS1B02G392800.1	W01
TraesCS1B03G1063400.2	TraesCS1B02G392900.2	W01
TraesCS1B03G1063500.1	TraesCS1B02G393000.1	W01
TraesCS1B03G1064400.1	TraesCS1B02G393500.1	W01
TraesCS1B03G1066000.1	TraesCS1B02G394100.1	W01
TraesCS1B03G1066600.1	TraesCS1B02G394400.1	W01
TraesCS1B03G1066700.1	TraesCS1B02G394500.1	W01
TraesCS1B03G1068000.1	TraesCS1B02G395000.1	W01
TraesCS1B03G1068100.1	TraesCS1B02G395100.1	W01
TraesCS1B03G1069800.1	TraesCS1B02G395800.1	W01
TraesCS1B03G1070300.1	TraesCS1B02G396000.1	W01
TraesCS1B03G1070900.1	TraesCS1B02G396400.1	W01
TraesCS1B03G1074300.1	TraesCS1B02G398200.1	W01
TraesCS1B03G1075400.1	TraesCS1B02G398500.1	W01
TraesCS1B03G1077100.1	TraesCS1B02G399000.1	W01
TraesCS1B03G1077300.1	TraesCS1B02G399100.1	W01
TraesCS1B03G1078300.1	TraesCS1B02G399400.1	W01
TraesCS1B03G1078400.1	TraesCS1B02G399500.1	W01
TraesCS1B03G1078600.1	TraesCS1B02G399600.1	W01
TraesCS1B03G1079500.1	TraesCS1B02G400300.1	W01
TraesCS1B03G1079700.1	TraesCS1B02G400400.1	W01
TraesCS1B03G1080900.1	TraesCS1B02G401000.1	W01
TraesCS1B03G1081500.1	TraesCS1B02G401300.1	W01
TraesCS1B03G1083100.1	TraesCS1B02G401900.1	W01
TraesCS1B03G1083400.1	TraesCS1B02G402100.1	W01
TraesCS1B03G1084700.1	TraesCS1B02G402600.1	W01
TraesCS1B03G1085200.1	TraesCS1B02G402800.1	W01
TraesCS1B03G1085800.1	TraesCS1B02G403100.1	W01
TraesCS1B03G1099700.1	TraesCS1B02G408200.1	W01
TraesCS1B03G1100800.1	TraesCS1B02G408600.1	W01
TraesCS1B03G1102700.1	TraesCS1B02G409800.1	W01
TraesCS1B03G1103000.1	TraesCS1B02G410000.1	W01
TraesCS1B03G1104900.1	TraesCS1B02G410900.1	W01
TraesCS1B03G1105200.1	TraesCS1B02G411000.1	W01
TraesCS1B03G1106100.1	TraesCS1B02G411400.1	W01
TraesCS1B03G1107900.1	TraesCS1B02G412100.1	W01
TraesCS1B03G1114500.1	TraesCS1B02G413800.1	W01
TraesCS1B03G1117100.1	TraesCS1B02G414400.1	W01
TraesCS1B03G1119500.1	TraesCS1B02G415400.1	W01
TraesCS1B03G1120700.1	TraesCS1B02G415800.1	W01
TraesCS1B03G1122000.1	TraesCS1B02G416400.1	W01
TraesCS1B03G1123500.1	TraesCS1B02G417000.1	W01
TraesCS1B03G1123700.1	TraesCS1B02G417100.1	W01
TraesCS1B03G1123800.1	TraesCS1B02G417200.1	W01
TraesCS1B03G1125100.1	TraesCS1B02G417600.1	W01
TraesCS1B03G1125700.1	TraesCS1B02G418000.1	W01
TraesCS1B03G1127000.1	TraesCS1B02G418600.1	W01
TraesCS1B03G1132300.1	TraesCS1B02G420100.1	W01
TraesCS1B03G1137100.1	TraesCS1B02G422200.1	W01
TraesCS1B03G1137900.1	TraesCS1B02G422900.1	W01
TraesCS1B03G1138000.1	TraesCS1B02G423000.1	W01
TraesCS1B03G1148500.1	TraesCS1B02G424500.1	W01
TraesCS1B03G1149500.1	TraesCS1B02G424700.1	W01
TraesCS1B03G1150400.1	TraesCS1B02G424900.1	W01
TraesCS1B03G1150600.1	TraesCS1B02G425000.1	W01
TraesCS1B03G1152400.1	TraesCS1B02G425300.1	W01
TraesCS1B03G1153400.2	TraesCS1B02G425600.2	W01
TraesCS1B03G1155400.1	TraesCS1B02G426300.1	W01
TraesCS1B03G1155700.1	TraesCS1B02G426600.1	W01
TraesCS1B03G1155900.1	TraesCS1B02G426700.1	W01
TraesCS1B03G1156000.1	TraesCS1B02G426800.1	W01
TraesCS1B03G1156100.1	TraesCS1B02G426900.1	W01
TraesCS1B03G1156200.1	TraesCS1B02G427000.1	W01
TraesCS1B03G1156300.1	TraesCS1B02G427100.1	W01
TraesCS1B03G1156500.1	TraesCS1B02G427200.1	W01
TraesCS1B03G1156600.1	TraesCS1B02G427300.1	W01
TraesCS1B03G1157600.1	TraesCS1B02G427900.1	W01
TraesCS1B03G1158000.1	TraesCS1B02G428000.1	W01
TraesCS1B03G1158100.1	TraesCS1B02G428100.1	W01
TraesCS1B03G1159800.1	TraesCS1B02G428600.1	W01
TraesCS1B03G1160100.1	TraesCS1B02G428700.1	W01
TraesCS1B03G1160400.1	TraesCS1B02G428900.1	W01
TraesCS1B03G1160800.1	TraesCS1B02G429200.1	W01
TraesCS1B03G1165400.1	TraesCS1B02G430900.1	W01
TraesCS1B03G1166200.1	TraesCS1B02G431300.1	W01
TraesCS1B03G1168000.1	TraesCS1B02G432000.1	W01
TraesCS1B03G1168500.1	TraesCS1B02G432200.1	W01
TraesCS1B03G1168600.1	TraesCS1B02G432300.1	W01
TraesCS1B03G1168700.1	TraesCS1B02G432400.1	W01
TraesCS1B03G1168800.1	TraesCS1B02G432500.1	W01
TraesCS1B03G1169100.1	TraesCS1B02G432700.1	W01
TraesCS1B03G1170200.1	TraesCS1B02G433100.1	W01
TraesCS1B03G1170500.1	TraesCS1B02G433300.1	W01
TraesCS1B03G1172600.1	TraesCS1B02G434500.1	W01
TraesCS1B03G1172800.1	TraesCS1B02G434600.1	W01
TraesCS1B03G1174000.1	TraesCS1B02G435200.1	W01
TraesCS1B03G1174100.1	TraesCS1B02G435300.1	W01
TraesCS1B03G1174300.1	TraesCS1B02G435400.1	W01
TraesCS1B03G1174400.1	TraesCS1B02G435500.1	W01
TraesCS1B03G1177400.1	TraesCS1B02G436600.1	W01
TraesCS1B03G1177500.1	TraesCS1B02G436700.1	W01
TraesCS1B03G1178800.1	TraesCS1B02G437400.1	W01
TraesCS1B03G1179000.1	TraesCS1B02G437600.1	W01
TraesCS1B03G1179200.1	TraesCS1B02G437700.1	W01
TraesCS1B03G1181300.1	TraesCS1B02G438800.1	W01
TraesCS1B03G1182600.1	TraesCS1B02G439400.1	W01
TraesCS1B03G1184200.1	TraesCS1B02G440200.1	W01
TraesCS1B03G1184800.1	TraesCS1B02G440600.1	W01
TraesCS1B03G1186000.1	TraesCS1B02G441100.1	W01
TraesCS1B03G1187100.1	TraesCS1B02G441700.1	W01
TraesCS1B03G1187500.1	TraesCS1B02G442000.1	W01
TraesCS1B03G1188000.1	TraesCS1B02G442300.1	W01
TraesCS1B03G1188200.1	TraesCS1B02G442500.1	W01
TraesCS1B03G1188300.1	TraesCS1B02G442600.1	W01
TraesCS1B03G1190200.1	TraesCS1B02G443100.1	W01
TraesCS1B03G1190400.1	TraesCS1B02G443200.1	W01
TraesCS1B03G1191300.1	TraesCS1B02G443500.1	W01
TraesCS1B03G1191800.1	TraesCS1B02G443600.1	W01
TraesCS1B03G1197900.1	TraesCS1B02G446500.1	W01
TraesCS1B03G1199400.1	TraesCS1B02G447000.1	W01
TraesCS1B03G1200200.1	TraesCS1B02G447400.1	W01
TraesCS1B03G1200600.1	TraesCS1B02G447500.1	W01
TraesCS1B03G1200700.1	TraesCS1B02G447600.1	W01
TraesCS1B03G1200900.1	TraesCS1B02G447700.1	W01
TraesCS1B03G1202000.1	TraesCS1B02G448000.1	W01
TraesCS1B03G1202100.1	TraesCS1B02G448100.1	W01
TraesCS1B03G1205000.1	TraesCS1B02G449100.1	W01
TraesCS1B03G1205300.1	TraesCS1B02G449200.1	W01
TraesCS1B03G1205500.1	TraesCS1B02G449300.1	W01
TraesCS1B03G1205700.1	TraesCS1B02G449400.1	W01
TraesCS1B03G1205900.1	TraesCS1B02G449600.1	W01
TraesCS1B03G1208300.1	TraesCS1B02G450500.1	W01
TraesCS1B03G1209500.1	TraesCS1B02G451100.1	W01
TraesCS1B03G1210600.1	TraesCS1B02G451700.1	W01
TraesCS1B03G1210700.1	TraesCS1B02G451800.1	W01
TraesCS1B03G1211700.1	TraesCS1B02G452200.1	W01
TraesCS1B03G1216700.1	TraesCS1B02G454200.1	W01
TraesCS1B03G1217300.1	TraesCS1B02G454600.1	W01
TraesCS1B03G1218900.1	TraesCS1B02G455200.1	W01
TraesCS1B03G1220400.1	TraesCS1B02G455400.1	W01
TraesCS1B03G1223100.1	TraesCS1B02G456600.1	W01
TraesCS1B03G1225200.1	TraesCS1B02G457400.1	W01
TraesCS1B03G1232900.1	TraesCS1B02G459400.1	W01
TraesCS1B03G1235100.1	TraesCS1B02G459900.1	W01
TraesCS1B03G1235400.1	TraesCS1B02G460100.1	W01
TraesCS1B03G1237800.1	TraesCS1B02G461800.1	W01
TraesCS1B03G1238200.1	TraesCS1B02G461900.1	W01
TraesCS1B03G1238300.1	TraesCS1B02G462000.1	W01
TraesCS1B03G1238700.1	TraesCS1B02G462200.1	W01
TraesCS1B03G1238800.1	TraesCS1B02G462300.1	W01
TraesCS1B03G1239000.1	TraesCS1B02G462400.1	W01
TraesCS1B03G1239100.1	TraesCS1B02G462500.1	W01
TraesCS1B03G1240800.1	TraesCS1B02G463000.1	W01
TraesCS1B03G1241900.1	TraesCS1B02G463400.1	W01
TraesCS1B03G1243300.1	TraesCS1B02G464300.1	W01
TraesCS1B03G1244800.1	TraesCS1B02G465200.1	W01
TraesCS1B03G1245200.2	TraesCS1B02G465400.2	W01
TraesCS1B03G1245900.1	TraesCS1B02G465800.1	W01
TraesCS1B03G1246400.1	TraesCS1B02G465900.1	W01
TraesCS1B03G1247400.1	TraesCS1B02G466400.1	W01
TraesCS1B03G1248500.1	TraesCS1B02G467100.1	W01
TraesCS1B03G1251000.1	TraesCS1B02G468600.1	W01
TraesCS1B03G1251400.1	TraesCS1B02G468700.1	W01
TraesCS1B03G1251600.1	TraesCS1B02G468900.1	W01
TraesCS1B03G1252000.1	TraesCS1B02G469300.1	W01
TraesCS1B03G1252300.1	TraesCS1B02G469500.1	W01
TraesCS1B03G1255700.1	TraesCS1B02G471200.1	W01
TraesCS1B03G1257000.1	TraesCS1B02G471400.1	W01
TraesCS1B03G1257800.1	TraesCS1B02G472100.1	W01
TraesCS1B03G1260800.1	TraesCS1B02G473400.1	W01
TraesCS1B03G1262600.1	TraesCS1B02G472800.1	W01
TraesCS1B03G1263500.1	TraesCS1B02G472500.1	W01
TraesCS1B03G1263600.1	TraesCS1B02G472400.1	W01
TraesCS1B03G1265300.1	TraesCS1B02G474100.1	W01
TraesCS1B03G1267100.1	TraesCS1B02G474500.1	W01
TraesCS1B03G1268200.1	TraesCS1B02G474800.1	W01
TraesCS1B03G1268300.2	TraesCS1B02G474900.2	W01
TraesCS1B03G1271000.1	TraesCS1B02G475600.1	W01
TraesCS1B03G1271600.1	TraesCS1B02G476000.1	W01
TraesCS1B03G1273800.1	TraesCS1B02G476400.1	W01
TraesCS1B03G1273900.1	TraesCS1B02G476500.1	W01
TraesCS1B03G1274000.1	TraesCS1B02G476600.1	W01
TraesCS1B03G1274800.1	TraesCS1B02G480900.1	W01
TraesCS1B03G1275700.1	TraesCS1B02G477100.1	W01
TraesCS1B03G1278400.1	TraesCS1B02G478200.1	W01
TraesCS1B03G1279700.1	TraesCS1B02G478800.1	W01
TraesCS1B03G1280200.2	TraesCS1B02G479100.2	W01
TraesCS1B03G1281000.1	TraesCS1B02G479800.1	W01
TraesCS1B03G1281400.1	TraesCS1B02G480100.1	W01
TraesCS1B03G1281500.1	TraesCS1B02G480200.1	W01
TraesCS1B03G1281600.1	TraesCS1B02G480300.1	W01
TraesCS1B03G1281700.1	TraesCS1B02G480400.1	W01
TraesCS1B03G1282500.1	TraesCS1B02G480700.1	W01
TraesCS1B03G1282800.1	TraesCS1B02G480800.1	W01
TraesCS1D03G0000100.1	TraesCS1D02G003700.1	W01
TraesCS1D03G0000500.1	TraesCS1D02G004000.1	W01
TraesCS1D03G0001000.1	TraesCS1D02G004300.1	W01
TraesCS1D03G0002600.1	TraesCS1D02G005200.1	W01
TraesCS1D03G0002800.1	TraesCS1D02G005300.1	W01
TraesCS1D03G0003500.1	TraesCS1D02G005800.1	W01
TraesCS1D03G0008600.1	TraesCS1D02G002200.1	W01
TraesCS1D03G0009300.1	TraesCS1D02G001800.1	W01
TraesCS1D03G0009400.1	TraesCS1D02G001700.1	W01
TraesCS1D03G0009500.1	TraesCS1D02G001600.1	W01
TraesCS1D03G0012000.1	TraesCS1D02G000400.1	W01
TraesCS1D03G0012500.1	TraesCS1D02G000100.1	W01
TraesCS1D03G0016200.1	TraesCS1D02G008000.1	W01
TraesCS1D03G0016600.1	TraesCS1D02G008100.1	W01
TraesCS1D03G0019400.1	TraesCS1D02G009192.1	W01
TraesCS1D03G0019700.1	TraesCS1D02G009300.1	W01
TraesCS1D03G0021700.1	TraesCS1D02G010100.1	W01
TraesCS1D03G0021800.1	TraesCS1D02G010200.1	W01
TraesCS1D03G0022000.1	TraesCS1D02G010400.1	W01
TraesCS1D03G0022700.1	TraesCS1D02G010700.1	W01
TraesCS1D03G0022800.1	TraesCS1D02G010800.1	W01
TraesCS1D03G0024600.2	TraesCS1D02G011700.2	W01
TraesCS1D03G0024600.3	TraesCS1D02G011700.3	W01
TraesCS1D03G0025500.1	TraesCS1D02G012300.1	W01
TraesCS1D03G0026400.1	TraesCS1D02G012700.1	W01
TraesCS1D03G0026800.1	TraesCS1D02G012800.1	W01
TraesCS1D03G0026900.1	TraesCS1D02G012900.1	W01
TraesCS1D03G0027700.1	TraesCS1D02G013300.1	W01
TraesCS1D03G0028500.1	TraesCS1D02G013800.1	W01
TraesCS1D03G0029400.1	TraesCS1D02G014400.1	W01
TraesCS1D03G0029700.1	TraesCS1D02G014600.1	W01
TraesCS1D03G0030900.1	TraesCS1D02G015300.1	W01
TraesCS1D03G0031700.2	TraesCS1D02G015800.2	W01
TraesCS1D03G0031800.1	TraesCS1D02G015900.1	W01
TraesCS1D03G0035200.1	TraesCS1D02G017500.1	W01
TraesCS1D03G0035300.1	TraesCS1D02G017600.1	W01
TraesCS1D03G0035500.1	TraesCS1D02G017800.1	W01
TraesCS1D03G0035900.1	TraesCS1D02G018200.1	W01
TraesCS1D03G0038300.1	TraesCS1D02G019600.1	W01
TraesCS1D03G0038400.1	TraesCS1D02G019700.1	W01
TraesCS1D03G0038500.1	TraesCS1D02G019800.1	W01
TraesCS1D03G0038600.1	TraesCS1D02G019900.1	W01
TraesCS1D03G0038800.1	TraesCS1D02G020000.1	W01
TraesCS1D03G0038900.1	TraesCS1D02G020100.1	W01
TraesCS1D03G0043300.1	TraesCS1D02G022700.1	W01
TraesCS1D03G0044300.1	TraesCS1D02G023500.1	W01
TraesCS1D03G0046200.1	TraesCS1D02G024500.1	W01
TraesCS1D03G0046400.1	TraesCS1D02G024600.1	W01
TraesCS1D03G0046500.1	TraesCS1D02G024700.1	W01
TraesCS1D03G0046600.1	TraesCS1D02G024800.1	W01
TraesCS1D03G0048900.1	TraesCS1D02G026000.1	W01
TraesCS1D03G0049400.1	TraesCS1D02G026500.1	W01
TraesCS1D03G0049500.1	TraesCS1D02G026600.1	W01
TraesCS1D03G0049900.1	TraesCS1D02G026800.1	W01
TraesCS1D03G0050700.1	TraesCS1D02G027000.1	W01
TraesCS1D03G0051100.1	TraesCS1D02G027400.1	W01
TraesCS1D03G0053300.1	TraesCS1D02G028200.1	W01
TraesCS1D03G0054200.1	TraesCS1D02G028736.1	W01
TraesCS1D03G0054800.1	TraesCS1D02G029100.1	W01
TraesCS1D03G0054900.1	TraesCS1D02G029200.1	W01
TraesCS1D03G0055200.1	TraesCS1D02G029400.1	W01
TraesCS1D03G0058000.1	TraesCS1D02G030500.1	W01
TraesCS1D03G0058100.1	TraesCS1D02G030600.1	W01
TraesCS1D03G0059500.1	TraesCS1D02G031300.1	W01
TraesCS1D03G0059700.1	TraesCS1D02G031400.1	W01
TraesCS1D03G0059900.1	TraesCS1D02G031600.1	W01
TraesCS1D03G0061000.1	TraesCS1D02G032200.1	W01
TraesCS1D03G0061600.1	TraesCS1D02G032700.1	W01
TraesCS1D03G0064000.1	TraesCS1D02G034100.1	W01
TraesCS1D03G0065900.1	TraesCS1D02G034900.1	W01
TraesCS1D03G0066100.1	TraesCS1D02G034800.1	W01
TraesCS1D03G0066300.2	TraesCS1D02G034700.2	W01
TraesCS1D03G0066400.1	TraesCS1D02G034705.1	W01
TraesCS1D03G0070400.1	TraesCS1D02G036300.1	W01
TraesCS1D03G0071500.1	TraesCS1D02G036800.1	W01
TraesCS1D03G0073100.1	TraesCS1D02G037300.1	W01
TraesCS1D03G0073300.1	TraesCS1D02G037400.1	W01
TraesCS1D03G0073400.1	TraesCS1D02G037500.1	W01
TraesCS1D03G0074200.1	TraesCS1D02G037900.1	W01
TraesCS1D03G0076300.1	TraesCS1D02G038400.1	W01
TraesCS1D03G0078100.2	TraesCS1D02G039000.2	W01
TraesCS1D03G0080000.1	TraesCS1D02G039600.1	W01
TraesCS1D03G0080800.1	TraesCS1D02G040000.1	W01
TraesCS1D03G0081200.1	TraesCS1D02G040400.1	W01
TraesCS1D03G0082900.1	TraesCS1D02G040800.1	W01
TraesCS1D03G0084800.1	TraesCS1D02G041900.1	W01
TraesCS1D03G0085200.1	TraesCS1D02G042200.1	W01
TraesCS1D03G0088500.1	TraesCS1D02G042900.1	W01
TraesCS1D03G0090300.1	TraesCS1D02G043400.1	W01
TraesCS1D03G0092800.1	TraesCS1D02G044700.1	W01
TraesCS1D03G0093400.1	TraesCS1D02G045200.1	W01
TraesCS1D03G0096400.1	TraesCS1D02G046400.1	W01
TraesCS1D03G0102000.1	TraesCS1D02G048300.1	W01
TraesCS1D03G0102300.1	TraesCS1D02G048600.1	W01
[truncated: 45,459 more rows]
