# Supplementary material for: A conserved fungal Knr4/Smi1 protein is crucial for maintaining cell wall stress tolerance and host plant pathogenesis
Source: PLoS Pathog. 2025 Jan 9;21(1):e1012769. doi: 10.1371/journal.ppat.1012769 (PMC11717356; doi:10.1371/journal.ppat.1012769)
Supplement: S2 File — Table provides RRES v5 gene ID, PHI identifier ID from PHI-base, Uniprot protein ID, gene function, mutant phenotype, experimental technique, author reference, and year published. (XLSX) [file ppat.1012769.s017.xlsx]

## Sheet: Explanatory worksheet
Supplementary File S2. F. graminearum genes with known phenotypes with the on PHI-base database (www.PHI-base.org) in each fungal module.
Column A	Gene IDs from RRES v 5 F. graminearum PH-1 genome (King et al., 2017)
Column B	ID for PHI-base entry*
Column C	Protein ID for UniProt entry (release 2024_02)
Column D	Gene name as recorded on PHI-base
Column E	Gene function as recorded on PHI-base
Column F	Mutant phenotype as recorded on PHI-base
Column G	Experimental technique used to generate mutant
Column H-F	Reference to paper from which mutant data originates
	*Duplicated entries are due to identical genes having multiple PHI-base IDs that capture various experimental details including interactions with different hosts.

## Sheet: F01
RRESv5_ID	PHI_ID	Uniprot_ID	Gene_ID	Gene_Function	Mutant_Phenotype	Experimental_technique	Author_reference	Year
FGRAMPH1_01T15421	PHI:717	A0A098DM59	PLSP1	polyketide synthase	unaffected pathogenicity	gene disruption	Gaffoor et al	2005
FGRAMPH1_01T14139	PHI:721	I1RJE8	GRS1	polyketide synthase	unaffected pathogenicity	gene disruption	Gaffoor et al	2005
FGRAMPH1_01T07323	PHI:861	I1S095	RAS2	Ras GTPase	reduced virulence	gene deletion; gene complementation	Bluhm et al.	2007
FGRAMPH1_01T13607	PHI:1007	I1RIV2	NPS6	non-ribosomal peptide synthetase	reduced virulence	gene deletion	Oide et al.	2006
FGRAMPH1_01T18151	PHI:1012	I1RNF9	GzGPA1	G protein alpha subunit	unaffected pathogenicity	gene deletion	Yu et al.	2008
FGRAMPH1_01T26667	PHI:1013	I1RYZ7	GzGPA2	G protein alpha subunit	reduced virulence	gene deletion; gene complementation	Yu et al.	2008
FGRAMPH1_01T15481	PHI:1087	I1RKU0	FGSG_04510	unknown	unaffected pathogenicity	gene disruption	Dufresne et al.	2008
FGRAMPH1_01T15699	PHI:1094	I1RL30	FGSG_04610	similar to maltose permease	unaffected pathogenicity	gene disruption	Dufresne et al.	2008
FGRAMPH1_01T04769	PHI:1097	I1RE92	FGSG_01974	similar to HET-C2 glycolipid transfer protein	reduced virulence	gene disruption; gene complementation	Dufresne et al.	2008
FGRAMPH1_01T03337	PHI:1168	I1RCN2	HDF1	class II histone deacetylase	reduced virulence	gene deletion: full; gene complementation	Li	2011
FGRAMPH1_01T03337	PHI:1171	I1RCN2	HDF1	class II histone deacetylase	reduced virulence	gene deletion: full	Li	2011
FGRAMPH1_01T03337	PHI:1173	I1RCN2	HDF1	class II histone deacetylase	reduced virulence	gene deletion: full	Li	2011
FGRAMPH1_01T18637	PHI:1181	I1RNY7	(Sc Kic1)	protein kinase	reduced virulence	gene deletion: full; gene complementation	Wang	2011
FGRAMPH1_01T10563	PHI:1182	A0A098DDT3	(Sc Mec1)	protein kinase	reduced virulence	gene deletion: full	Wang	2011
FGRAMPH1_01T07959	PHI:1186	A0A1C3YJP1	(Sc Cdc15)	protein kinase	reduced virulence	gene deletion: full; gene complementation	Wang	2011
FGRAMPH1_01T10441	PHI:1187	I1RWG6	(Sc Dbf2/Dbf20)	protein kinase	reduced virulence	gene deletion: full	Wang	2011
FGRAMPH1_01T07271	PHI:1210	I1S077	FGSG_10095	protein kinase	reduced virulence	gene deletion: full	Wang	2011
FGRAMPH1_01T03247	PHI:1212	I1RCJ5	(Sc Rim15)	protein kinase	reduced virulence	gene deletion: full	Wang	2011
FGRAMPH1_01T02825	PHI:1219	I1RC35	FGSG_01137	protein kinase	lethal	gene deletion: full	Wang	2011
FGRAMPH1_01T25825	PHI:1233	I1RUG2	FGSG_07855	protein kinase	lethal	gene deletion: full	Wang	2011
FGRAMPH1_01T10677	PHI:1240	I1RWQ0	FGSG_08729	protein kinase	unaffected pathogenicity	gene deletion: full	Wang	2011
FGRAMPH1_01T00883	PHI:1244	I1RA20	FGSG_00337	protein kinase	unaffected pathogenicity	gene deletion: full	Wang	2011
FGRAMPH1_01T25007	PHI:1245	I1RTL1	FGSG_07520	protein kinase	unaffected pathogenicity	gene deletion: full	Wang	2011
FGRAMPH1_01T03687	PHI:1251	I1RD19	FGSG_01506	protein kinase	unaffected pathogenicity	gene deletion: full	Wang	2011
FGRAMPH1_01T19761	PHI:1255	I1RQ67	FGSG_06206	protein kinase	unaffected pathogenicity	gene deletion: full	Wang	2011
FGRAMPH1_01T25741	PHI:1260	A0A1C3YLM4	FGSG_07816	protein kinase	unaffected pathogenicity	gene deletion: full	Wang	2011
FGRAMPH1_01T20259	PHI:1262	I1RQS1	FGSG_06420	protein kinase	unaffected pathogenicity	gene deletion: full	Wang	2011
FGRAMPH1_01T01989	PHI:1263	I1RB84	FGSG_00792	protein kinase	unaffected pathogenicity	gene deletion: full	Wang	2011
FGRAMPH1_01T12137	PHI:1266	A0A0E0S2Z7	FGSG_03132	protein kinase	unaffected pathogenicity	gene deletion: full	Wang	2011
FGRAMPH1_01T17835	PHI:1268	I1RN43	FGSG_05406	protein kinase	unaffected pathogenicity	gene deletion: full	Wang	2011
FGRAMPH1_01T03323	PHI:1273	I1RCM6	FGSG_01347	protein kinase	unaffected pathogenicity	gene deletion: full	Wang	2011
FGRAMPH1_01T17185	PHI:1274	I1RME6	FGSG_05135	protein kinase	unaffected pathogenicity	gene deletion: full	Wang	2011
FGRAMPH1_01T08481	PHI:1283	A0A098DAP9	FGSG_10591	protein kinase	unaffected pathogenicity	gene deletion: full	Wang	2011
FGRAMPH1_01T17527	PHI:1294	I1RMT5	GzAPSES002	transcription factor	unaffected pathogenicity	gene deletion	Son	2011
FGRAMPH1_01T07971	PHI:1296	I1S0Z2	GzAPSES004	transcription factor	reduced virulence	gene deletion	Son	2011
FGRAMPH1_01T27171	PHI:1298	A0A0E0SB24	GzAT002	transcription factor	unaffected pathogenicity	gene deletion	Son	2011
FGRAMPH1_01T26945	PHI:1299	I1RYN7	GzAT003	transcription factor	unaffected pathogenicity	gene deletion	Son	2011
FGRAMPH1_01T02829	PHI:1302	I1RC37	GzbHLH003	transcription factor	unaffected pathogenicity	gene deletion	Son	2011
FGRAMPH1_01T02735	PHI:1316	I1RBZ7	GzBrom001	transcription factor	unaffected pathogenicity	gene deletion	Son	2011
FGRAMPH1_01T19961	PHI:1317	I1RQE9	GzBrom002	transcription factor	reduced virulence	gene deletion	Son	2011
FGRAMPH1_01T01311	PHI:1319	I1RAI5	GzbZIP001	transcription factor	reduced virulence	gene deletion	Son	2011
FGRAMPH1_01T20261	PHI:1327	I1RQS2	GzbZIP009	transcription factor	unaffected pathogenicity	gene deletion	Son	2011
FGRAMPH1_01T22835	PHI:1328	I1RRD2	GzbZIP010	transcription factor	reduced virulence	gene deletion	Son	2011
FGRAMPH1_01T14105	PHI:1337	I1S674	GzbZIP019	transcription factor	unaffected pathogenicity	gene deletion	Son	2011
FGRAMPH1_01T00647	PHI:1341	A0A0E0RLK0	GzC2H001	transcription factor	unaffected pathogenicity	gene deletion	Son	2011
FGRAMPH1_01T00909	PHI:1342	I1RA24	GzC2H002	transcription factor	unaffected pathogenicity	gene deletion	Son	2011
FGRAMPH1_01T01227	PHI:1343	I1RAF0	GzC2H003	transcription factor	reduced virulence	gene deletion	Son	2011
FGRAMPH1_01T03307	PHI:1353	I1RCM1	GzC2H013	transcription factor	reduced virulence	gene deletion	Son	2011
FGRAMPH1_01T04545	PHI:1356	I1RE06	GzC2H016	transcription factor	unaffected pathogenicity	gene deletion	Son	2011
FGRAMPH1_01T12383	PHI:1361	A0A1C3YMN8	GzC2H021	transcription factor	unaffected pathogenicity	gene deletion	Son	2011
FGRAMPH1_01T14441	PHI:1364	I1RJQ3	GzC2H024	transcription factor	reduced virulence	gene deletion	Son	2011
FGRAMPH1_01T16667	PHI:1370	I1RLW2	GzC2H032	transcription factor	unaffected pathogenicity	gene deletion	Son	2011
FGRAMPH1_01T20009	PHI:1378	I1RQG9	GzC2H041	transcription factor	unaffected pathogenicity	gene deletion	Son	2011
FGRAMPH1_01T10397	PHI:1403	I1RWF1	GzC2H066	transcription factor	reduced virulence	gene deletion	Son	2011
FGRAMPH1_01T07055	PHI:1415	A0A1C3YJE6	GzC2H082	transcription factor	unaffected pathogenicity	gene deletion	Son	2011
FGRAMPH1_01T07915	PHI:1418	I1S0W9	GzC2H085	transcription factor	lethal	gene deletion	Son	2011
FGRAMPH1_01T08305	PHI:1422	A0A0E0RXI2	GzC2H090	transcription factor	reduced virulence	gene deletion	Son	2011
FGRAMPH1_01T01535	PHI:1426	A0A1C3YHR0	GzC2H094	transcription factor	unaffected pathogenicity	gene deletion	Son	2011
FGRAMPH1_01T28185	PHI:1435	A0A098DSB7	GzC2H104	transcription factor	unaffected pathogenicity	gene deletion	Son	2011
FGRAMPH1_01T12493	PHI:1444	I1RHM1	GzGATA002	transcription factor	unaffected pathogenicity	gene deletion	Son	2011
FGRAMPH1_01T17753	PHI:1456	I1RN15	GzAra004	transcription factor	unaffected pathogenicity	gene deletion	Son	2011
FGRAMPH1_01T00931	PHI:1461	I1RA31	GzCCAAT001	transcription factor	unaffected pathogenicity	gene deletion	Son	2011
FGRAMPH1_01T26109	PHI:1468	Q4HTT1	GzCCAAT008	transcription factor	unaffected pathogenicity	gene deletion	Son	2011
FGRAMPH1_01T01009	PHI:1470	Q4IQX3	GzHMG002	transcription factor	reduced virulence	gene deletion	Son	2011
FGRAMPH1_01T01847	PHI:1473	I1RB25	GzHMG005	transcription factor	reduced virulence	gene deletion	Son	2011
FGRAMPH1_01T02003	PHI:1474	I1RB89	GzHMG006	transcription factor	unaffected pathogenicity	gene deletion	Son	2011
FGRAMPH1_01T03369	PHI:1478	I1RCP3	GzHMG010	transcription factor	unaffected pathogenicity	gene deletion	Son	2011
FGRAMPH1_01T15145	PHI:1482	I1RKH7	GzHMG014	transcription factor	unaffected pathogenicity	gene deletion	Son	2011
FGRAMPH1_01T15577	PHI:1483	A0A1C3YN94	GzHMG015	transcription factor	unaffected pathogenicity	gene deletion	Son	2011
FGRAMPH1_01T17225	PHI:1484	I1RMG1	GzHMG016	transcription factor	unaffected pathogenicity	gene deletion	Son	2011
FGRAMPH1_01T19819	PHI:1487	I1RQ92	GzHMG019	transcription factor	unaffected pathogenicity	gene deletion	Son	2011
FGRAMPH1_01T26053	PHI:1493	I1RUP7	GzHMG025	transcription factor	unaffected pathogenicity	gene deletion	Son	2011
FGRAMPH1_01T06717	PHI:1497	I1RZL9	GzHMG029	transcription factor	reduced virulence	gene deletion	Son	2011
FGRAMPH1_01T20403	PHI:1498	I1S1Y4	GzHMG030	transcription factor	lethal	gene deletion	Son	2011
FGRAMPH1_01T02089	PHI:1499	A0A098D1L0	GzHMG031	transcription factor	unaffected pathogenicity	gene deletion	Son	2011
FGRAMPH1_01T02089	PHI:1501	A0A098D1L0	GzHMG033	transcription factor	unaffected pathogenicity	gene deletion	Son	2011
FGRAMPH1_01T14359	PHI:1502	A0A0E0S657	GzHMG034	transcription factor	unaffected pathogenicity	gene deletion	Son	2011
FGRAMPH1_01T23389	PHI:1503	A0A0E0SES1	GzHMG035	transcription factor	unaffected pathogenicity	gene deletion	Son	2011
FGRAMPH1_01T24875	PHI:1504	A0A098DP54	GzHMG036	transcription factor	lethal	gene deletion	Son	2011
FGRAMPH1_01T28049	PHI:1513	A0A1C3YLV1	GzHOME011	transcription factor	unaffected pathogenicity	gene deletion	Son	2011
FGRAMPH1_01T19535	PHI:1517	I1RPZ1	GzHOMEL013	transcription factor	lethal	gene deletion	Son	2011
FGRAMPH1_01T28281	PHI:1521	I1RX98	GzHOMEL025	transcription factor	lethal	gene deletion	Son	2011
FGRAMPH1_01T28259	PHI:1522	I1RXA5	GzHOMEL026	transcription factor	lethal	gene deletion	Son	2011
FGRAMPH1_01T27619	PHI:1523	A0A0E0SGA3	GzHOMEL030	transcription factor	unaffected pathogenicity	gene deletion	Son	2011
FGRAMPH1_01T07207	PHI:1525	Q4HY90	GzHOMEL035	transcription factor	unaffected pathogenicity	gene deletion	Son	2011
FGRAMPH1_01T03157	PHI:1539	I1RCG0	GzMyb003	transcription factor	unaffected pathogenicity	gene deletion	Son	2011
FGRAMPH1_01T06093	PHI:1543	I1RFQ3	GzMyb007	transcription factor	unaffected pathogenicity	gene deletion	Son	2011
FGRAMPH1_01T23139	PHI:1547	I1RRN6	GzMyb011	transcription factor	unaffected pathogenicity	gene deletion	Son	2011
FGRAMPH1_01T10641	PHI:1550	I1RWN5	GzMyb014	transcription factor	unaffected pathogenicity	gene deletion	Son	2011
FGRAMPH1_01T18469	PHI:1553	A0A0E0SQJ6	GzMyb017	transcription factor	reduced virulence	gene deletion	Son	2011
FGRAMPH1_01T01289	PHI:1562	I1RAH4	GzOB002	transcription factor	lethal	gene deletion	Son	2011
FGRAMPH1_01T04637	PHI:1570	I1RE46	GzOB010	transcription factor	unaffected pathogenicity	gene deletion	Son	2011
FGRAMPH1_01T05925	PHI:1573	I1RFJ2	GzOB013	transcription factor	lethal	gene deletion	Son	2011
FGRAMPH1_01T13483	PHI:1575	I1RIQ3	GzOB015	transcription factor	unaffected pathogenicity	gene deletion	Son	2011
FGRAMPH1_01T16845	PHI:1579	I1RM25	GzOB019	transcription factor	unaffected pathogenicity	gene deletion	Son	2011
FGRAMPH1_01T23161	PHI:1583	V6RLW4	GzOB023	transcription factor	unaffected pathogenicity	gene deletion	Son	2011
FGRAMPH1_01T23971	PHI:1587	I1RSI4	GzOB027	transcription factor	unaffected pathogenicity	gene deletion	Son	2011
FGRAMPH1_01T10747	PHI:1593	I1RWS6	GzOB033	transcription factor	unaffected pathogenicity	gene deletion	Son	2011
FGRAMPH1_01T20493	PHI:1605	I1S216	GzOB046	transcription factor	unaffected pathogenicity	gene deletion	Son	2011
FGRAMPH1_01T19929	PHI:1614	I1RQD8	GzSART1	transcription factor	unaffected pathogenicity	gene deletion	Son	2011
FGRAMPH1_01T07485	PHI:1617	I1S0G0	GzssDB002	transcription factor	unaffected pathogenicity	gene deletion	Son	2011
FGRAMPH1_01T01091	PHI:1618	Q4IQT8	GzFET5	transcription factor	unaffected pathogenicity	gene deletion	Son	2011
FGRAMPH1_01T23307	PHI:1622	I1RRU8	GzJUM004	transcription factor	unaffected pathogenicity	gene deletion	Son	2011
FGRAMPH1_01T02271	PHI:1626	V6QWX8	GzTF2S001	transcription factor	unaffected pathogenicity	gene deletion	Son	2011
FGRAMPH1_01T10243	PHI:1627	I1RW90	GzTF2S002	transcription factor	unaffected pathogenicity	gene deletion	Son	2011
FGRAMPH1_01T01955	PHI:1630	I1RB71	GzWing002	transcription factor	unaffected pathogenicity	gene deletion	Son	2011
FGRAMPH1_01T02385	PHI:1631	I1RBL8	GzWing003	transcription factor	unaffected pathogenicity	gene deletion	Son	2011
FGRAMPH1_01T19813	PHI:1641	A0A0E0SIF3	FgFlbA	transcription factor	reduced virulence	gene deletion	Son	2011
FGRAMPH1_01T01995	PHI:1654	A0A098D1G8	GzWing027	transcription factor	unaffected pathogenicity	gene deletion	Son	2011
FGRAMPH1_01T05015	PHI:1662	A0A0E0RST9	GzCCHC002	transcription factor	unaffected pathogenicity	gene deletion	Son	2011
FGRAMPH1_01T17521	PHI:1664	I1RMT3	GzCCHC004	transcription factor	unaffected pathogenicity	gene deletion	Son	2011
FGRAMPH1_01T07387	PHI:1668	I1S0C1	GzCCHC008	transcription factor	unaffected pathogenicity	gene deletion	Son	2011
FGRAMPH1_01T22541	PHI:1675	Q4I8B6	GzDHHC003	transcription factor	unaffected pathogenicity	gene deletion	Son	2011
FGRAMPH1_01T11169	PHI:1677	Q4I1J3	GzDHHC005	transcription factor	unaffected pathogenicity	gene deletion	Son	2011
FGRAMPH1_01T17123	PHI:1678	A0A0E0SQV5	GzGRF	transcription factor	unaffected pathogenicity	gene deletion	Son	2011
FGRAMPH1_01T10001	PHI:1679	I1RW03	GzMIZ001	transcription factor	unaffected pathogenicity	gene deletion	Son	2011
FGRAMPH1_01T15163	PHI:1685	I1S5Z3	GzRad003	transcription factor	unaffected pathogenicity	gene deletion	Son	2011
FGRAMPH1_01T04215	PHI:1687	A0A1C3YIX9	GzZC002	transcription factor	unaffected pathogenicity	gene deletion	Son	2011
FGRAMPH1_01T06893	PHI:1691	A0A0E0RVH6	GzZC006	transcription factor	unaffected pathogenicity	gene deletion	Son	2011
FGRAMPH1_01T26881	PHI:1692	I1RYR6	GzZC007	transcription factor	unaffected pathogenicity	gene deletion	Son	2011
FGRAMPH1_01T20929	PHI:1695	A0A1C3YKM5	GzZC010	transcription factor	unaffected pathogenicity	gene deletion	Son	2011
FGRAMPH1_01T15837	PHI:1700	I1RL82	GzZC015	transcription factor	unaffected pathogenicity	gene deletion	Son	2011
FGRAMPH1_01T15443	PHI:1701	A0A1C3YN88	GzZC016	transcription factor	unaffected pathogenicity	gene deletion	Son	2011
FGRAMPH1_01T14045	PHI:1705	A0A098DK43	GzZC020	transcription factor	unaffected pathogenicity	gene deletion	Son	2011
FGRAMPH1_01T14653	PHI:1707	A0A098DJJ8	GzZC022	transcription factor	unaffected pathogenicity	gene deletion	Son	2011
FGRAMPH1_01T22301	PHI:1714	A0A1C3YKY1	GzZC029	transcription factor	lethal	gene deletion	Son	2011
FGRAMPH1_01T00415	PHI:1717	A0A1C3YHD5	GzZC032	transcription factor	unaffected pathogenicity	gene deletion	Son	2011
FGRAMPH1_01T26197	PHI:1718	A0A1C3YLS9	GzZC033	transcription factor	unaffected pathogenicity	gene deletion	Son	2011
FGRAMPH1_01T09715	PHI:1720	I1S956	GzZC035	transcription factor	unaffected pathogenicity	gene deletion	Son	2011
FGRAMPH1_01T23407	PHI:1723	I1S832	GzZC038	transcription factor	unaffected pathogenicity	gene deletion	Son	2011
FGRAMPH1_01T05319	PHI:1729	I1S5H3	GzZC044	transcription factor	unaffected pathogenicity	gene deletion	Son	2011
FGRAMPH1_01T04175	PHI:1731	A0A0E0RRM0	GzZC046	transcription factor	unaffected pathogenicity	gene deletion	Son	2011
FGRAMPH1_01T17997	PHI:1739	I1S7B9	GzZC054	transcription factor	unaffected pathogenicity	gene deletion	Son	2011
FGRAMPH1_01T25227	PHI:1743	I1S8J4	GzZC058	transcription factor	unaffected pathogenicity	gene deletion	Son	2011
FGRAMPH1_01T10869	PHI:1745	I1RWX2	GzZC060	transcription factor	unaffected pathogenicity	gene deletion	Son	2011
FGRAMPH1_01T06839	PHI:1752	I1RZR8	GzZC067	transcription factor	unaffected pathogenicity	gene deletion	Son	2011
FGRAMPH1_01T01903	PHI:1756	A0A098D2S6	GzZC071	transcription factor	unaffected pathogenicity	gene deletion	Son	2011
FGRAMPH1_01T27819	PHI:1759	I1RXS2	GzZC074	transcription factor	unaffected pathogenicity	gene deletion	Son	2011
FGRAMPH1_01T27873	PHI:1760	I1RXP9	GzZC075	transcription factor	unaffected pathogenicity	gene deletion	Son	2011
FGRAMPH1_01T27899	PHI:1761	I1RXN7	GzZC076	transcription factor	unaffected pathogenicity	gene deletion	Son	2011
FGRAMPH1_01T08087	PHI:1767	A0A1C3YJD8	GzZC082	transcription factor	unaffected pathogenicity	gene deletion	Son	2011
FGRAMPH1_01T28227	PHI:1769	I1RXB2	GzZC084	transcription factor	unaffected pathogenicity	gene deletion	Son	2011
FGRAMPH1_01T11201	PHI:1771	I1RX74	GzZC086	transcription factor	unaffected pathogenicity	gene deletion	Son	2011
FGRAMPH1_01T15947	PHI:1773	I1S409	GzZC088	transcription factor	unaffected pathogenicity	gene deletion	Son	2011
FGRAMPH1_01T15969	PHI:1774	A0A098DLE7	GzZC089	transcription factor	lethal	gene deletion	Son	2011
FGRAMPH1_01T15461	PHI:1775	I1S5X3	GzZC090	transcription factor	unaffected pathogenicity	gene deletion	Son	2011
FGRAMPH1_01T07923	PHI:1776	A0A098DBD1	GzZC091	transcription factor	unaffected pathogenicity	gene deletion	Son	2011
FGRAMPH1_01T21659	PHI:1780	A0A1C3YKG5	GzZC095	transcription factor	unaffected pathogenicity	gene deletion	Son	2011
FGRAMPH1_01T20747	PHI:1784	I1S2A9	GzZC099	transcription factor	unaffected pathogenicity	gene deletion	Son	2011
FGRAMPH1_01T24377	PHI:1795	I1RSX8	GzZC110	transcription factor	unaffected pathogenicity	gene deletion	Son	2011
FGRAMPH1_01T09295	PHI:1802	I1RVB2	GzZC117	transcription factor	unaffected pathogenicity	gene deletion	Son	2011
FGRAMPH1_01T05497	PHI:1808	A0A1C3YIU5	GzZC123	transcription factor	unaffected pathogenicity	gene deletion	Son	2011
FGRAMPH1_01T15779	PHI:1815	I1RL60	GzZC130	transcription factor	unaffected pathogenicity	gene deletion	Son	2011
FGRAMPH1_01T08347	PHI:1822	I1S1D3	GzZC137	transcription factor	unaffected pathogenicity	gene deletion	Son	2011
FGRAMPH1_01T20933	PHI:1826	A0A1C3YKC2	GzZC141	transcription factor	unaffected pathogenicity	gene deletion	Son	2011
FGRAMPH1_01T21275	PHI:1827	I1S2W8	GzZC142	transcription factor	unaffected pathogenicity	gene deletion	Son	2011
FGRAMPH1_01T12677	PHI:1831	A0A0E0S3R6	GzZC146	transcription factor	unaffected pathogenicity	gene deletion	Son	2011
FGRAMPH1_01T13377	PHI:1835	I1RIL1	GzZC150	transcription factor	unaffected pathogenicity	gene deletion	Son	2011
FGRAMPH1_01T02677	PHI:1843	I1S4X3	GzZC158	transcription factor	unaffected pathogenicity	gene deletion	Son	2011
FGRAMPH1_01T17809	PHI:1846	A0A098DVU1	GzZC161	transcription factor	unaffected pathogenicity	gene deletion	Son	2011
FGRAMPH1_01T14883	PHI:1855	I1S611	GzZC170	transcription factor	unaffected pathogenicity	gene deletion	Son	2011
FGRAMPH1_01T15877	PHI:1862	I1RL97	GzZC177	transcription factor	unaffected pathogenicity	gene deletion	Son	2011
FGRAMPH1_01T15849	PHI:1863	A0A1C3YNB4	GzZC178	transcription factor	unaffected pathogenicity	gene deletion	Son	2011
FGRAMPH1_01T05505	PHI:1866	A0A1C3YJ54	GzZC181	transcription factor	unaffected pathogenicity	gene deletion	Son	2011
FGRAMPH1_01T15619	PHI:1867	A0A098DKZ1	GzZC182	transcription factor	unaffected pathogenicity	gene deletion	Son	2011
FGRAMPH1_01T25269	PHI:1871	A0A098DPU7	GzZC186	transcription factor	lethal	gene deletion	Son	2011
FGRAMPH1_01T25209	PHI:1872	A0A1C3YL60	GzZC187	transcription factor	lethal	gene deletion	Son	2011
FGRAMPH1_01T25165	PHI:1874	A0A0E0S9S1	GzZC189	transcription factor	unaffected pathogenicity	gene deletion	Son	2011
FGRAMPH1_01T25161	PHI:1875	A0A098DRD7	GzZC190	transcription factor	unaffected pathogenicity	gene deletion	Son	2011
FGRAMPH1_01T03707	PHI:1876	I1RD28	GzZC191	transcription factor	unaffected pathogenicity	gene deletion	Son	2011
FGRAMPH1_01T18075	PHI:1900	I1RND0	GzZC215	transcription factor	unaffected pathogenicity	gene deletion	Son	2011
FGRAMPH1_01T12517	PHI:1906	I1RHN1	GzZC221	transcription factor	unaffected pathogenicity	gene deletion	Son	2011
FGRAMPH1_01T12349	PHI:1909	I1RHG6	GzZC224	transcription factor	unaffected pathogenicity	gene deletion	Son	2011
FGRAMPH1_01T12319	PHI:1911	A0A098DHQ6	GzZC226	transcription factor	unaffected pathogenicity	gene deletion	Son	2011
FGRAMPH1_01T12303	PHI:1912	I1RHF1	GzZC227	transcription factor	unaffected pathogenicity	gene deletion	Son	2011
FGRAMPH1_01T24045	PHI:1915	I1RSL0	GzZC230	transcription factor	reduced virulence	gene deletion	Son	2011
FGRAMPH1_01T03201	PHI:1921	I1RCH8	GzZC236	transcription factor	reduced virulence	gene deletion	Son	2011
FGRAMPH1_01T23489	PHI:1922	A0A1C3YKR9	GzZC237	transcription factor	unaffected pathogenicity	gene deletion	Son	2011
FGRAMPH1_01T04987	PHI:1932	A0A0E0RSS5	GzZC247	transcription factor	unaffected pathogenicity	gene deletion	Son	2011
FGRAMPH1_01T06073	PHI:1935	I1RFP7	GzZC250	transcription factor	unaffected pathogenicity	gene deletion	Son	2011
FGRAMPH1_01T17647	PHI:1939	A0A0E0SME8	GzZC254	transcription factor	unaffected pathogenicity	gene deletion	Son	2011
FGRAMPH1_01T06455	PHI:1942	I1RG47	GzZC257	transcription factor	unaffected pathogenicity	gene deletion	Son	2011
FGRAMPH1_01T13141	PHI:1947	A0A0E0S4E9	GzZC262	transcription factor	unaffected pathogenicity	gene deletion	Son	2011
FGRAMPH1_01T04197	PHI:1951	I1RDL5	GzZC266	transcription factor	lethal	gene deletion	Son	2011
FGRAMPH1_01T14981	PHI:1953	I1RKB4	GzZC268	transcription factor	unaffected pathogenicity	gene deletion	Son	2011
FGRAMPH1_01T17013	PHI:1959	A0A0E0SMG6	GzZC274	transcription factor	unaffected pathogenicity	gene deletion	Son	2011
FGRAMPH1_01T03811	PHI:1961	I1RD74	GzZC276	transcription factor	unaffected pathogenicity	gene deletion	Son	2011
FGRAMPH1_01T22275	PHI:1965	I1RQT6	GzZC280	transcription factor	unaffected pathogenicity	gene deletion	Son	2011
FGRAMPH1_01T05585	PHI:1973	I1RF54	GIP2	transcription factor	unaffected pathogenicity	gene deletion	Son	2011
FGRAMPH1_01T20037	PHI:1975	A0A1C3YKK4	GzZC290	transcription factor	unaffected pathogenicity	gene deletion	Son	2011
FGRAMPH1_01T13703	PHI:1981	I1RIY9	GzZC296	transcription factor	unaffected pathogenicity	gene deletion	Son	2011
FGRAMPH1_01T01947	PHI:1984	I1RB67	GzZC299	transcription factor	unaffected pathogenicity	gene deletion	Son	2011
FGRAMPH1_01T00531	PHI:1995	A0A1C3YI01	GzZC310	transcription factor	unaffected pathogenicity	gene deletion	Son	2011
FGRAMPH1_01T00347	PHI:2001	A0A098CZE9	GzZC316	transcription factor	unaffected pathogenicity	gene deletion	Son	2011
FGRAMPH1_01T16797	PHI:2325	I1RM09	TEP1	tensin-like phosphatase 1	reduced virulence	gene deletion	Zhang	2010
FGRAMPH1_01T20291	PHI:2352	I1S1U7	AMT2	arginine methyltransferase	unaffected pathogenicity	gene deletion: full	Guanghui Wang	2012
FGRAMPH1_01T20291	PHI:2354	I1S1U7	AMT2	arginine methyltransferase	reduced virulence	gene deletion: full	Guanghui Wang	2012
FGRAMPH1_01T20385	PHI:2355	A0A0E0SHR3	AMT4	arginine methyltransferase	reduced virulence	gene deletion: full	Guanghui Wang	2012
FGRAMPH1_01T06223	PHI:2399	I1S5P3	Fgp1	toxin synthesis. pathogenicity and reproduction	reduced virulence	gene disruption; gene complementation	Wilfried Jonkers	2012
FGRAMPH1_01T14109	PHI:2408	I1RJD6	FgMT1	sphingolipid C-9 methyltransferases	unaffected pathogenicity	gene deletion: full	Vellaisamy Ramamoorthy	2009
FGRAMPH1_01T14959	PHI:2432	A0A098DMW0	FgRgsA	regulators of G protein	reduced virulence	gene deletion: full; gene complementation	Ae Ran Park	2012
FGRAMPH1_01T19813	PHI:2434	A0A0E0SIF3	FgFlbA	regulators of G protein	reduced virulence	gene deletion: full; gene complementation	Ae Ran Park	2012
FGRAMPH1_01T22039	PHI:2451	I1S3N8	FAEB1	feruloyl esterase gene family	unaffected pathogenicity	gene disruption	Margaret Balcerzak	2012
FGRAMPH1_01T21081	PHI:2452	I1S2N6	FAED1	feruloyl esterase gene family	unaffected pathogenicity	gene disruption	Margaret Balcerzak	2012
FGRAMPH1_01T16797	PHI:2502	I1RM09	FgTep1p		reduced virulence	gene disruption; gene complementation	Dajun Zhang	2010
FGRAMPH1_01T14959	PHI:2715	A0A098DMW0	PEX6	peroxisomal biogenesis factor 6	reduced virulence	gene deletion: full; gene complementation	K Min	2012
FGRAMPH1_01T02507	PHI:2908	I1RBR4	Cyp51B	"P450 sterol 14a-demethylase, an enzyme essential for sterol biosynthesis and the target of azole fungicides"	unaffected pathogenicity	gene deletion: full	J Fan 2013	2013
FGRAMPH1_01T02507	PHI:2908	I1RBR4	Cyp51B	"P450 sterol 14a-demethylase, an enzyme essential for sterol biosynthesis and the target of azole fungicides"	reduced virulence	gene deletion: full	J Fan 2013	2013
FGRAMPH1_01T16829	PHI:3036	A0A0E0SNE8	FgERG3B	C-5 sterol desaturase	reduced virulence	gene disruption; gene complementation	Y Yun 2014	2014
FGRAMPH1_01T10677	PHI:3088	I1RWQ0	CPK2	encode the catalytic subunits of cyclic AMP (cAMP)-dependent protein kinase A (PKA)	unaffected pathogenicity	gene deletion: full; gene complementation	S Hu 2014	2014
FGRAMPH1_01T10677	PHI:3088	I1RWQ0	CPK2	encode the catalytic subunits of cyclic AMP (cAMP)-dependent protein kinase A (PKA)	loss of pathogenicity	gene deletion: full; gene complementation	S Hu 2014	2014
FGRAMPH1_01T04925	PHI:3138	I1REF2	ELP3	"member of the GNAT family, is the catalytic subunit of the elongator complex."	reduced virulence	gene deletion: full; gene complementation	Y LEE 2014	2014
FGRAMPH1_01T14491	PHI:3375	I1RJR9	FgSte50	fungal development and pathogenicity	loss of pathogenicity	gene mutation: characterised; gene complementation	Q Gu 2014	2014
FGRAMPH1_01T13607	PHI:3657	I1RIV2	NPS6	peptide synthetase	reduced virulence	gene disruption	S Oide 2014	2014
FGRAMPH1_01T24747	PHI:3863	I1RTA6	FgGAL83	sucrose non-fermenting 1 protein kinase complex genes	reduced virulence	gene deletion; gene complementation	J Yu 2013	2013
FGRAMPH1_01T03877	PHI:3984	I1RD96	FGSG_01588 (Sc gpi7)	glycosylphosphatidylinositol-anchored proteins	unaffected pathogenicity	gene deletion	W R Rittenour 2013	2013
FGRAMPH1_01T17079	PHI:4041	I1RMA5	spt3	transcription factor	reduced virulence	gene mutation; gene complementation	T Gao 2013	2013
FGRAMPH1_01T22767	PHI:4865	A0A098DWK6	FgVam7	regulatory role in cellular differentiation and virulence	loss of pathogenicity	gene deletion: full; gene complementation	H Zhang 2015	2015
FGRAMPH1_01T12137	PHI:4942	A0A0E0S2Z7	cdc2B	cell cycle progression	lethal	gene mutation	H Liu 2015	2015
FGRAMPH1_01T12137	PHI:4942	A0A0E0S2Z7	cdc2B	cell cycle progression	unaffected pathogenicity	gene mutation; gene complementation	H Liu 2015	2015
FGRAMPH1_01T06223	PHI:5253	I1S5P3	FgSge1	transcription factor	reduced virulence	gene mutation: characterised	F Yu 2015	2015
FGRAMPH1_01T06223	PHI:5253	I1S5P3	FgSge1	transcription factor	reduced virulence	gene deletion: full	F Yu 2015	2015
FGRAMPH1_01T21215	PHI:5393	A0A0E0SJJ3	GLX	CWP2 antigen	reduced virulence	gene disruption; gene complementation	X Song 2015	2015
FGRAMPH1_01T13847	PHI:6120	I1RJ45	FGSG_03846	TAG lipases	reduced virulence	gene mutation; gene complementation	Y Zhang 2016	2016
FGRAMPH1_01T22711	PHI:6122	I1RR94	FGSG_06610		reduced virulence	gene mutation; gene complementation	Y Zhang 2016	2016
FGRAMPH1_01T10223	PHI:6183	I1RW84	FgVps27	"ESCRT-0 component, plays critical roles in a variety of cellular and biological processes"	reduced virulence	gene deletion: full; gene complementation	Q Xie 2016	2016
FGRAMPH1_01T27135	PHI:6409	I1RYH0	FgCdc11	cell division control protein	reduced virulence	gene deletion: full; gene complementation	A Chen 2016	2016
FGRAMPH1_01T23919	PHI:6898	Q4I6S5	FgMon1	trafficking protein	reduced virulence	gene mutation; gene complementation	Y Li 2015	2015
FGRAMPH1_01T27115	PHI:7025	A0A0E0SA40	FgRav2	"hypothetical protein of 318 amino acids, containing a ROGDI like leucine zipper domain known to have a regulatory role"	loss of pathogenicity	gene deletion: full; gene complementation	F Spanu 2017	2017
FGRAMPH1_01T01407	PHI:7125	I1RAM0	FgKar9	cortical protein	unaffected pathogenicity	gene deletion: partial	Z Liu 2017	2017
FGRAMPH1_01T21009	PHI:7283	I1S2L3	Pg1	endo-polygalacturonase	reduced virulence	gene deletion: full	M C Paccanaro 2017	2017
FGRAMPH1_01T21009	PHI:7283	I1S2L3	Pg1	endo-polygalacturonase	unaffected pathogenicity	gene deletion: full	M C Paccanaro 2017	2017
FGRAMPH1_01T07195	PHI:7673	I1S047	FgLetm2	mitochondrial membrane protein	unaffected pathogenicity	gene deletion: full; gene complementation	G Tang 2017	2017
FGRAMPH1_01T07195	PHI:7673	I1S047	FgLetm2	mitochondrial membrane protein	reduced virulence	gene deletion: full; gene complementation	G Tang 2017	2017
FGRAMPH1_01T16599	PHI:7718	I1RLT3	FgOXP2	5-oxoprolinase	reduced virulence	gene deletion: full; gene complementation	P Yang 2017	2017
FGRAMPH1_01T16797	PHI:5724	I1RM09	ScOrtholog_TEP1	uncharacterized protein	reduced virulence	gene deletion: full	Y Yu	2015
FGRAMPH1_01T22711	PHI:5741	I1RR94	ScOrtholog_YKL153W	uncharacterized protein	reduced virulence	gene deletion: full	Y Yu	2015
FGRAMPH1_01T07773	PHI:5765	I1S0R5	ScOrtholog_NEM1	uncharacterized protein	reduced virulence	gene deletion: full	Y Yu	2015
FGRAMPH1_01T13517	PHI:8646	A0A0E0S4Y7	FgLDHL2 (FGSG_16220)	lactate dehydrogenase	reduced virulence	gene deletion: full; gene complementation	W Chen 2018	2018
FGRAMPH1_01T17487	PHI:8911	I1RMR7	FgVPS36 (FGSG_05263)	ESCRT (endosomal sorting complexes required for transport) protein	reduced virulence	gene deletion: full; gene complementation	Q Xie 2019	2019
FGRAMPH1_01T20967	PHI:9037	I1S2J8	fgm4 (FGSG_10994)	protein containing ankyrin repeats	reduced virulence	gene deletion: full; gene complementation	L J Jia 2019	2019
FGRAMPH1_01T20961	PHI:9040	I1S2J5	fgm1 (FGSG_10991)	cytochrome P450	reduced virulence	gene deletion: full	L J Jia 2019	2019
FGRAMPH1_01T20971	PHI:9044	I1S2K0	FGSG_10996	uncharacterized protein	unaffected pathogenicity	gene deletion: full	L J Jia 2019	2019
FGRAMPH1_01T07773	PHI:9049	I1S0R5	FgNem1 (FGSG_10302)	protein phosphatase	reduced virulence	gene deletion: full; gene complementation	N Liu 2019	2019
FGRAMPH1_01T18251	PHI:5784	I1RNJ6	Fgsg05579	GPCR gene	unaffected pathogenicity	gene deletion	C Jiang 2019	2019
FGRAMPH1_01T12337	PHI:5788	A0A1C3YMR1	Fgsg03215	GPCR gene	unaffected pathogenicity	gene deletion	C Jiang 2019	2019
FGRAMPH1_01T06157	PHI:5796	A0A1C3YJ97	Fgsg02569	GPCR gene	unaffected pathogenicity	gene deletion	C Jiang 2019	2019
FGRAMPH1_01T16867	PHI:5804	A0A1C3YJF1	Fgsg05006	GPCR gene	unaffected pathogenicity	gene deletion	C Jiang 2019	2019
FGRAMPH1_01T02427	PHI:5810	I1RBN5	Fgsg00966	GPCR gene	unaffected pathogenicity	gene deletion	C Jiang 2019	2019
FGRAMPH1_01T04433	PHI:5816	I1RDW5	Fgsg01833	GPCR gene	unaffected pathogenicity	gene deletion	C Jiang 2019	2019
FGRAMPH1_01T16185	PHI:5840	I1RLD6	Fgsg04731	GPCR gene	unaffected pathogenicity	gene deletion	C Jiang 2019	2019
FGRAMPH1_01T13041	PHI:5849	I1RI77	Fgsg03504	GPCR gene	unaffected pathogenicity	gene deletion	C Jiang 2019	2019
FGRAMPH1_01T07245	PHI:5850	I1S068	Fgsg10085	GPCR gene	unaffected pathogenicity	gene deletion	C Jiang 2019	2019
FGRAMPH1_01T16943	PHI:5851	I1RM58	Fgsg05039	GPCR gene	unaffected pathogenicity	gene deletion	C Jiang 2019	2019
FGRAMPH1_01T12633	PHI:5852	I1RHS3	Fgsg03336	GPCR gene	unaffected pathogenicity	gene deletion	C Jiang 2019	2019
FGRAMPH1_01T08575	PHI:5855	A0A1C3YJ88	GCD3	GPCR gene	unaffected pathogenicity	gene deletion	C Jiang 2019	2019
FGRAMPH1_01T05193	PHI:5860	I1RER0	GCD8	GPCR gene	unaffected pathogenicity	gene deletion	C Jiang 2019	2019
FGRAMPH1_01T14631	PHI:5870	I1RJX5	Fgsg04159	GPCR gene	unaffected pathogenicity	gene deletion	C Jiang 2019	2019
FGRAMPH1_01T21179	PHI:5871	A0A1C3YKC6	Fgsg11080	GPCR gene	unaffected pathogenicity	gene deletion	C Jiang 2019	2019
FGRAMPH1_01T22281	PHI:5873	I1RQT9	Fgsg06439	GPCR gene	unaffected pathogenicity	gene deletion	C Jiang 2019	2019
FGRAMPH1_01T05487	PHI:5874	I1RF11	Fgsg02274	GPCR gene	unaffected pathogenicity	gene deletion	C Jiang 2019	2019
FGRAMPH1_01T22767	PHI:9156	A0A098DWK6	FgVam7	SNARE protein	reduced virulence	gene mutation	B Li 2019	2019
FGRAMPH1_01T05927	PHI:9217	I1RFJ3	FgMed1	transcription factor	reduced virulence	gene deletion: full; gene complementation	G Fan 2019	2019
FGRAMPH1_01T22779	PHI:9359	A0A098DUS9	Fgleu4 (FGSG_12952)	2-isopropylmalate synthase	loss of pathogenicity	gene deletion: full; gene complementation	Y Que 2019	2019
FGRAMPH1_01T02507	PHI:9825	I1RBR4	CYP51B	uncharacterized protein	reduced virulence	altered gene expression / gene regulation: silencing; other evidence: transgenic plants	F He 2019	2019
FGRAMPH1_01T08093	PHI:5885	A0A098DBM1	FGSG_10432	protease	unaffected pathogenicity	gene deletion: full	Xu et al 2020	2020
FGRAMPH1_01T08489	PHI:5894	I1S1J0	FGSG_10595	protease	unaffected pathogenicity	gene deletion: full	Xu et al 2020	2020
FGRAMPH1_01T22617	PHI:5899	I1RR60	FGSG_06572	protease	unaffected pathogenicity	gene deletion: full	Xu et al 2020	2020
FGRAMPH1_01T11987	PHI:5901	I1RH33	FGSG_03072	protease	unaffected pathogenicity	gene deletion: full	Xu et al 2020	2020
FGRAMPH1_01T01871	PHI:10453	I1RB34	noxA (FGSG_00739)	NADPH oxidase	reduced virulence	gene deletion: full	Y Lee 2018	2018
FGRAMPH1_01T20519	PHI:10454	A0A0E0SQ29	noxB (FGSG_10807)	NADPH oxidase	unaffected pathogenicity	gene deletion: full	Y Lee 2018	2018
FGRAMPH1_01T17013	PHI:10494	A0A0E0SMG6	FgZC1 (FG05_05068)	zinc finger transcription factor	reduced virulence	gene deletion: full; gene complementation	Y Ding 2020	2020
FGRAMPH1_01T10037	PHI:10615	I1RW14	FgCrpA (FGRAMPH1_01G10037)	P-type ATPase transporter	reduced virulence	gene deletion: full; gene complementation	X Liu 2020	2020
FGRAMPH1_01T28107	PHI:10693	I1RXF4	FgDnfC1 (FGSG_09020)	"phospholipid-transporting ATPase, flippase"	unaffected pathogenicity	gene deletion: full; gene complementation	Y Yun 2020	2020
FGRAMPH1_01T01513	PHI:10694	I1RAR0	FgDnfC2 (FGSG_00595)	"phospholipid-transporting ATPase, flippase"	unaffected pathogenicity	gene deletion: full; gene complementation	Y Yun 2020	2020
FGRAMPH1_01T02349	PHI:10928	I1RBK6	FgSpa2 (FGSG_00932)	uncharacterized protein	reduced virulence	gene deletion: full; gene complementation	H Zheng 2020	2020
FGRAMPH1_01T15119	PHI:10930	I1RKG4	FgBud6 (FGSG_04366)	AIP3 domain-containing protein	reduced virulence	gene deletion: full; gene complementation	H Zheng 2020	2020
FGRAMPH1_01T03307	PHI:11146	I1RCM1	Fg01341	calcineurin-responsive transcription factor	reduced virulence	gene deletion: full; gene complementation	X Zhang 2020	2020
FGRAMPH1_01T15217	PHI:11674	I1RKJ8	dcl2	double stranded RNA	reduced virulence	gene deletion: full	B T Werner 2021	2021
FGRAMPH1_01T27475	PHI:12139	A0A1C3YLQ0	FgMDM1 (FGSG_13543)	PX domain-containing protein	reduced virulence	gene deletion: full; gene complementation	Y Lou 2021	2021
FGRAMPH1_01T06513	PHI:12144	I1S5R2	FgMVP1 (FGSG_12183)	PX domain-containing protein	reduced virulence	gene deletion: full	Y Lou 2021	2021
FGRAMPH1_01T27179	PHI:12145	A0A098DW43	FgYPT35 (FGSG_17200)	PX domain-containing protein	reduced virulence	gene deletion: full; gene complementation	Y Lou 2021	2021
FGRAMPH1_01T15939	PHI:122982	I1S411	osp24 (FGSG_11564)	orphan secreted protein	reduced virulence	gene deletion: full	C Jiang 2020	2020
FGRAMPH1_01T15939	PHI:122993	I1S411	osp24 (FGSG_11564)	orphan secreted protein	reduced virulence	gene deletion: full	C Jiang 2020	2020
FGRAMPH1_01T15939	PHI:122996	I1S411	osp24 (FGSG_11564)	orphan secreted protein	reduced virulence	gene deletion: full	C Jiang 2020	2020
FGRAMPH1_01T15939	PHI:122997	I1S411	osp24 (FGSG_11564)	orphan secreted protein	reduced virulence	gene deletion: full	C Jiang 2020	2020
FGRAMPH1_01T15939	PHI:122998	I1S411	osp24 (FGSG_11564)	orphan secreted protein	unaffected pathogenicity	gene deletion: full	C Jiang 2020	2020
FGRAMPH1_01T15939	PHI:122999	I1S411	osp24 (FGSG_11564)	orphan secreted protein	unaffected pathogenicity	gene deletion: full	C Jiang 2020	2020
FGRAMPH1_01T15939	PHI:123000	I1S411	osp24 (FGSG_11564)	orphan secreted protein	unaffected pathogenicity	gene deletion: full	C Jiang 2020	2020
FGRAMPH1_01T15939	PHI:123001	I1S411	osp24 (FGSG_11564)	orphan secreted protein	unaffected pathogenicity	gene deletion: full	C Jiang 2020	2020
FGRAMPH1_01T15939	PHI:123002	I1S411	osp24 (FGSG_11564)	orphan secreted protein	unaffected pathogenicity	gene deletion: full	C Jiang 2020	2020
FGRAMPH1_01T15939	PHI:123003	I1S411	osp24 (FGSG_11564)	orphan secreted protein	unaffected pathogenicity	gene deletion: full	C Jiang 2020	2020
FGRAMPH1_01T15939	PHI:123004	I1S411	osp24 (FGSG_11564)	orphan secreted protein	unaffected pathogenicity	gene deletion: full	C Jiang 2020	2020
FGRAMPH1_01T15939	PHI:123005	I1S411	osp24 (FGSG_11564)	orphan secreted protein	unaffected pathogenicity	gene deletion: full	C Jiang 2020	2020
FGRAMPH1_01T15939	PHI:123006	I1S411	osp24 (FGSG_11564)	orphan secreted protein	unaffected pathogenicity	gene deletion: full	C Jiang 2020	2020

## Sheet: F02
RRESv5_ID	PHI_ID	Uniprot_ID	Gene_ID	Gene_Function	Mutant_Phenotype	Experimental_technique	Author_reference	Year
FGRAMPH1_01T00991	PHI:445	I1RA52	NOS1	ubiquinone oxidoreductase	reduced virulence	gene disruption	Seong et al.	2005
FGRAMPH1_01T06995	PHI:1014	I1RZX9	GzGPA3	G protein alpha subunit	unaffected pathogenicity	gene deletion	Yu et al.	2008
FGRAMPH1_01T18031	PHI:1016	A0A0E0SIZ6	STE11	MAPKKK	loss of pathogenicity	gene deletion	Ramamoorthy et al.	2007
FGRAMPH1_01T06117	PHI:1089	I1RFR2	FGSG_02549	putative phosphoglycerate mutase family	reduced virulence	gene disruption	Dufresne et al.	2008
FGRAMPH1_01T07179	PHI:1090	A0A0E0RVW9	FGSG_10057	unknown	reduced virulence	gene disruption; gene complementation	Dufresne et al.	2008
FGRAMPH1_01T23861	PHI:1096	I1RSE4	FGSG_07062	unknown	unaffected pathogenicity	gene disruption	Dufresne et al.	2008
FGRAMPH1_01T14501	PHI:1162	I1RJS3	BDM1	phosphoducin-like protein; modulator of downstream signalling from G-abg complexes.	reduced virulence	gene deletion: full; gene complementation	Horevaj	2012
FGRAMPH1_01T14501	PHI:1162	I1RJS3	BDM1		reduced virulence	gene deletion: full; gene complementation	Horevaj	2012
FGRAMPH1_01T14501	PHI:1162	I1RJS3	BDM1		unaffected pathogenicity	gene deletion: full; gene complementation	Horevaj	2012
FGRAMPH1_01T07179	PHI:1163	A0A0E0RVW9	ERB1	transcription factor Zn(II)2Cys6 domain	reduced virulence	gene deletion: full; gene complementation	Zhao	2011
FGRAMPH1_01T11255	PHI:1164	A0A098DG50	RRG1	response regulator HOG pathway	reduced virulence	gene deletion: partial; gene complementation	Jiang	2011
FGRAMPH1_01T11255	PHI:1164	A0A098DG50	SSK1	histidine kinase two-component response regulator	reduced virulence	gene deletion: partial; gene complementation	Oide	2011
FGRAMPH1_01T06045	PHI:1166	I1RFN8	ATG15	autophagy-like lipase	reduced virulence	gene deletion: full; heterologous expression	Nguyen	2011
FGRAMPH1_01T15413	PHI:1175	I1RKR8	(Sc Srb10)	protein kinase	reduced virulence	gene deletion: full	Wang	2011
FGRAMPH1_01T07591	PHI:1185	A0A1C3YJ96	(Sc Swe1)	protein kinase	reduced virulence	gene deletion: full	Wang	2011
FGRAMPH1_01T18031	PHI:1191	A0A0E0SIZ6	(Sc Ste11)	protein kinase	reduced virulence	gene deletion: full	Wang	2011
FGRAMPH1_01T16701	PHI:1192	I1RLX6	(Sc Cak1)	protein kinase	reduced virulence	gene deletion: full	Wang	2011
FGRAMPH1_01T06787	PHI:1197	I1RZP6	(Snf1)	protein kinase	reduced virulence	gene deletion: full	Wang	2011
FGRAMPH1_01T00957	PHI:1205	I1RA39	(Sc CDC15)	protein kinase	reduced virulence	gene deletion: full	Wang	2011
FGRAMPH1_01T01213	PHI:1208	I1RAE5	(Sc Sch9)	protein kinase	reduced virulence	gene deletion: full	Wang	2011
FGRAMPH1_01T17579	PHI:1222	I1RMV6	FGSG_05306	protein kinase	lethal	gene deletion: full	Wang	2011
FGRAMPH1_01T24753	PHI:1231	Q4I5U9	FGSG_07409	protein kinase	lethal	gene deletion: full	Wang	2011
FGRAMPH1_01T24783	PHI:1232	I1RTC2	FGSG_07423	protein kinase	lethal	gene deletion: full	Wang	2011
FGRAMPH1_01T04457	PHI:1254	I1RDX3	FGSG_01842	protein kinase	unaffected pathogenicity	gene deletion: full	Wang	2011
FGRAMPH1_01T19701	PHI:1275	A0A098E0U9	FGSG_12887	protein kinase	unaffected pathogenicity	gene deletion: full	Wang	2011
FGRAMPH1_01T15235	PHI:1289	I1RKK5	FGSG_04416	protein kinase	unaffected pathogenicity	gene deletion: full	Wang	2011
FGRAMPH1_01T14767	PHI:1293	I1RK32	GzAPSES001	transcription factor	reduced virulence	gene deletion	Son	2011
FGRAMPH1_01T11377	PHI:1306	I1RGF4	GzbHLH007	transcription factor	unaffected pathogenicity	gene deletion	Son	2011
FGRAMPH1_01T27411	PHI:1313	I1RY71	GzbHLH014	transcription factor	unaffected pathogenicity	gene deletion	Son	2011
FGRAMPH1_01T19101	PHI:1326	I1RPG1	GzbZIP008	transcription factor	unaffected pathogenicity	gene deletion	Son	2011
FGRAMPH1_01T10853	PHI:1331	I1RWW4	GzbZIP013	transcription factor	unaffected pathogenicity	gene deletion	Son	2011
FGRAMPH1_01T03329	PHI:1354	I1RCM9	GzC2H014	transcription factor	reduced virulence	gene deletion	Son	2011
FGRAMPH1_01T06327	PHI:1357	I1RFY9	GzC2H017	transcription factor	unaffected pathogenicity	gene deletion	Son	2011
FGRAMPH1_01T14447	PHI:1365	I1RJQ4	GzC2H025	transcription factor	unaffected pathogenicity	gene deletion	Son	2011
FGRAMPH1_01T18929	PHI:1375	I1RPA0	GzC2H038	transcription factor	unaffected pathogenicity	gene deletion	Son	2011
FGRAMPH1_01T19267	PHI:1376	I1RPM7	GzC2H039	transcription factor	unaffected pathogenicity	gene deletion	Son	2011
FGRAMPH1_01T23837	PHI:1384	A0A1C3YLC9	GzC2H047	transcription factor	reduced virulence	gene deletion	Son	2011
FGRAMPH1_01T23899	PHI:1385	A0A1C3YKW4	GzC2H048	transcription factor	unaffected pathogenicity	gene deletion	Son	2011
FGRAMPH1_01T24485	PHI:1387	I1RT19	GzBrlA	transcription factor	unaffected pathogenicity	gene deletion	Son	2011
FGRAMPH1_01T26003	PHI:1396	I1RUM9	GzC2H059	transcription factor	reduced virulence	gene deletion	Son	2011
FGRAMPH1_01T09183	PHI:1398	I1RV65	GzC2H061	transcription factor	unaffected pathogenicity	gene deletion	Son	2011
FGRAMPH1_01T09951	PHI:1401	A0A098DCV0	GzC2H064	transcription factor	unaffected pathogenicity	gene deletion	Son	2011
FGRAMPH1_01T10473	PHI:1404	I1RWH6	GzC2H067	transcription factor	unaffected pathogenicity	gene deletion	Son	2011
FGRAMPH1_01T10979	PHI:1406	I1RX04	GzC2H070	transcription factor	lethal	gene deletion	Son	2011
FGRAMPH1_01T07933	PHI:1419	I1S0X7	GzC2H086	transcription factor	unaffected pathogenicity	gene deletion	Son	2011
FGRAMPH1_01T18733	PHI:1429	A0A0E0SQI9	GzC2H097	transcription factor	unaffected pathogenicity	gene deletion	Son	2011
FGRAMPH1_01T22981	PHI:1431	A0A1C3YKN0	Pac1	transcription factor	unaffected pathogenicity	gene deletion	Son	2011
FGRAMPH1_01T22981	PHI:5693	A0A1C3YKN0	Pac1	transcriptional regulator	unaffected pathogenicity	gene deletion		2013
FGRAMPH1_01T07427	PHI:1436	A0A1C3YJ91	GzC2H105	transcription factor	reduced virulence	gene deletion	Son	2011
FGRAMPH1_01T06413	PHI:1442	I1RG27	GzDNL	transcription factor	unaffected pathogenicity	gene deletion	Son	2011
FGRAMPH1_01T10439	PHI:1448	I1RWG5	GzGATA006	transcription factor	unaffected pathogenicity	gene deletion	Son	2011
FGRAMPH1_01T26781	PHI:1449	I1RYV4	GzGATA007	transcription factor	unaffected pathogenicity	gene deletion	Son	2011
FGRAMPH1_01T17027	PHI:1450	A0A0E0SN30	GzGATA008	transcription factor	lethal	gene deletion	Son	2011
FGRAMPH1_01T20665	PHI:1452	I1S282	GzHSF003	transcription factor	unaffected pathogenicity	gene deletion	Son	2011
FGRAMPH1_01T06261	PHI:1463	I1RFW6	GzCCAAT003	transcription factor	unaffected pathogenicity	gene deletion	Son	2011
FGRAMPH1_01T18065	PHI:1465	I1RNC6	GzCCAAT005	transcription factor	unaffected pathogenicity	gene deletion	Son	2011
FGRAMPH1_01T23927	PHI:1466	I1RSG9	GzCCAAT006	transcription factor	unaffected pathogenicity	gene deletion	Son	2011
FGRAMPH1_01T02973	PHI:1476	I1RC98	GzHMG008	transcription factor	unaffected pathogenicity	gene deletion	Son	2011
FGRAMPH1_01T17427	PHI:1485	I1RMP0	GzHMG017	transcription factor	unaffected pathogenicity	gene deletion	Son	2011
FGRAMPH1_01T18313	PHI:1486	I1RNM1	GzHMG018	transcription factor	unaffected pathogenicity	gene deletion	Son	2011
FGRAMPH1_01T24247	PHI:1491	I1RST1	GzHMG023	transcription factor	lethal	gene deletion	Son	2011
FGRAMPH1_01T24753	PHI:1492	Q4I5U9	GzHMG024	transcription factor	unaffected pathogenicity	gene deletion	Son	2011
FGRAMPH1_01T20323	PHI:1505	A0A098E396	GzHMG037	transcription factor	unaffected pathogenicity	gene deletion	Son	2011
FGRAMPH1_01T02745	PHI:1506	I1RC01	GzHOME001	transcription factor	unaffected pathogenicity	gene deletion	Son	2011
FGRAMPH1_01T23243	PHI:1509	A0A1C3YKQ0	GzHOME004	transcription factor	unaffected pathogenicity	gene deletion	Son	2011
FGRAMPH1_01T26779	PHI:1514	A0A0E0S972	GzHOME012	transcription factor	unaffected pathogenicity	gene deletion	Son	2011
FGRAMPH1_01T06517	PHI:1515	I1RG67	GzHOMEL009	transcription factor	unaffected pathogenicity	gene deletion	Son	2011
FGRAMPH1_01T20541	PHI:1528	I1SAN0	GzHOMEL041	transcription factor	unaffected pathogenicity	gene deletion	Son	2011
FGRAMPH1_01T23579	PHI:1529	I1RS41	Gzscp	transcription factor	reduced virulence	gene deletion	Son	2011
FGRAMPH1_01T02345	PHI:1531	Q4IPC8	GzSsu72	transcription factor	unaffected pathogenicity	gene deletion	Son	2011
FGRAMPH1_01T28147	PHI:1535	I1RXD6	GzMADS002	transcription factor	unaffected pathogenicity	gene deletion	Son	2011
FGRAMPH1_01T07691	PHI:1552	I1S0N5	GzMyb016	transcription factor	unaffected pathogenicity	gene deletion	Son	2011
FGRAMPH1_01T02895	PHI:1554	I1RC64	GzMyb018	transcription factor	unaffected pathogenicity	gene deletion	Son	2011
FGRAMPH1_01T03195	PHI:1569	I1RCH5	GzOB009	transcription factor	lethal	gene deletion	Son	2011
FGRAMPH1_01T04719	PHI:1571	I1RE76	GzOB011	transcription factor	unaffected pathogenicity	gene deletion	Son	2011
FGRAMPH1_01T06289	PHI:1574	I1RFX8	GzOB014	transcription factor	lethal	gene deletion	Son	2011
FGRAMPH1_01T16879	PHI:1580	I1RM35	GzOB020	transcription factor	unaffected pathogenicity	gene deletion	Son	2011
FGRAMPH1_01T23587	PHI:1585	I1RS43	GzOB025	transcription factor	unaffected pathogenicity	gene deletion	Son	2011
FGRAMPH1_01T23917	PHI:1586	I1RSG4	GzOB026	transcription factor	unaffected pathogenicity	gene deletion	Son	2011
FGRAMPH1_01T07003	PHI:1602	I1RZY1	GzOB043	transcription factor	unaffected pathogenicity	gene deletion	Son	2011
FGRAMPH1_01T07339	PHI:1603	A0A0E0RW49	GzOB044	transcription factor	unaffected pathogenicity	gene deletion	Son	2011
FGRAMPH1_01T24523	PHI:1606	I1S8E2	GzOB047	transcription factor	reduced virulence	gene deletion	Son	2011
FGRAMPH1_01T02355	PHI:1619	I1RBK8	GzJUM001	transcription factor	unaffected pathogenicity	gene deletion	Son	2011
FGRAMPH1_01T20323	PHI:1624	A0A098E396	GzJUM006	transcription factor	unaffected pathogenicity	gene deletion	Son	2011
FGRAMPH1_01T02783	PHI:1633	I1RC15	GzWing005	transcription factor	unaffected pathogenicity	gene deletion	Son	2011
FGRAMPH1_01T23561	PHI:1643	I1RS37	GzWing015	transcription factor	reduced virulence	gene deletion	Son	2011
FGRAMPH1_01T10071	PHI:1646	I1RW28	GzWing018	transcription factor	reduced virulence	gene deletion	Son	2011
FGRAMPH1_01T20501	PHI:1652	I1S219	GzWing024	transcription factor	unaffected pathogenicity	gene deletion	Son	2011
FGRAMPH1_01T06047	PHI:1656	I1RFN9	GzYL	transcription factor	lethal	gene deletion	Son	2011
FGRAMPH1_01T10187	PHI:1676	Q4I2M7	GzDHHC004	transcription factor	unaffected pathogenicity	gene deletion	Son	2011
FGRAMPH1_01T04263	PHI:1686	A0A098D4S1	GzZC001	transcription factor	unaffected pathogenicity	gene deletion	Son	2011
FGRAMPH1_01T07113	PHI:1689	A0A0E0RVT6	GzZC004	transcription factor	unaffected pathogenicity	gene deletion	Son	2011
FGRAMPH1_01T06321	PHI:1727	A0A098D935	GzZC042	transcription factor	unaffected pathogenicity	gene deletion	Son	2011
FGRAMPH1_01T17629	PHI:1740	A0A1C3YJK4	GzZC055	transcription factor	unaffected pathogenicity	gene deletion	Son	2011
FGRAMPH1_01T10833	PHI:1746	I1RWV5	GzZC061	transcription factor	unaffected pathogenicity	gene deletion	Son	2011
FGRAMPH1_01T27737	PHI:1758	I1RXV2	GzZC073	transcription factor	unaffected pathogenicity	gene deletion	Son	2011
FGRAMPH1_01T07211	PHI:1772	I1S053	GzZC087	transcription factor	reduced virulence	gene deletion	Son	2011
FGRAMPH1_01T20531	PHI:1785	A0A098E219	GzZC100	transcription factor	unaffected pathogenicity	gene deletion	Son	2011
FGRAMPH1_01T24201	PHI:1797	I1RSR1	GzZC112	transcription factor	unaffected pathogenicity	gene deletion	Son	2011
FGRAMPH1_01T25993	PHI:1807	I1RUM5	GzZC122	transcription factor	lethal	gene deletion	Son	2011
FGRAMPH1_01T23239	PHI:1816	I1RRS3	GzZC131	transcription factor	unaffected pathogenicity	gene deletion	Son	2011
FGRAMPH1_01T18761	PHI:1819	A0A098E4H8	GzZC134	transcription factor	unaffected pathogenicity	gene deletion	Son	2011
FGRAMPH1_01T05865	PHI:1836	A0A0E0RU12	GzZC151	transcription factor	unaffected pathogenicity	gene deletion	Son	2011
FGRAMPH1_01T11313	PHI:1838	I1RGC8	GzZC153	transcription factor	unaffected pathogenicity	gene deletion	Son	2011
FGRAMPH1_01T24923	PHI:1890	I1RTH7	GzZC205	transcription factor	unaffected pathogenicity	gene deletion	Son	2011
FGRAMPH1_01T18611	PHI:1893	I1RNY0	GzZC208	transcription factor	unaffected pathogenicity	gene deletion	Son	2011
FGRAMPH1_01T14513	PHI:1902	I1RJS7	GzZC217	transcription factor	unaffected pathogenicity	gene deletion	Son	2011
FGRAMPH1_01T02919	PHI:1933	I1RC73	GzZC248	transcription factor	reduced virulence	gene deletion	Son	2011
FGRAMPH1_01T17519	PHI:1940	A0A098E4K9	GzZC255	transcription factor	unaffected pathogenicity	gene deletion	Son	2011
FGRAMPH1_01T16779	PHI:1955	A0A1C3YJY3	GzZC270	transcription factor	unaffected pathogenicity	gene deletion	Son	2011
FGRAMPH1_01T16597	PHI:1956	I1RLT2	GzZC271	transcription factor	unaffected pathogenicity	gene deletion	Son	2011
FGRAMPH1_01T03997	PHI:1960	I1RDE2	GzZC275	transcription factor	unaffected pathogenicity	gene deletion	Son	2011
FGRAMPH1_01T02007	PHI:1983	I1RB90	GzZC298	transcription factor	lethal	gene deletion	Son	2011
FGRAMPH1_01T01461	PHI:1987	I1RAP2	GzZC302	transcription factor	reduced virulence	gene deletion	Son	2011
FGRAMPH1_01T01459	PHI:1988	I1RAP1	GzZC303	transcription factor	unaffected pathogenicity	gene deletion	Son	2011
FGRAMPH1_01T00583	PHI:1996	I1R9R2	GzZC311	transcription factor	unaffected pathogenicity	gene deletion	Son	2011
FGRAMPH1_01T00245	PHI:1999	A0A1C3YHZ9	GzZC314	transcription factor	unaffected pathogenicity	gene deletion	Son	2011
FGRAMPH1_01T03277	PHI:2294	I1RCK7	FgFRP1	F-box gene	unaffected pathogenicity	gene deletion: full; gene complementation	Wilfried Jonkers	2011
FGRAMPH1_01T03277	PHI:2294	I1RCK7	FgFRP1	F-box gene	reduced virulence	gene deletion: full; gene complementation	Wilfried Jonkers	2011
FGRAMPH1_01T13113	PHI:2328	I1RIA7	TRI10	transcriptional regulator	reduced virulence	gene deletion	Seong	2009
FGRAMPH1_01T20487	PHI:2400	I1S215	Fgp2	toxin synthesis. pathogenicity and reproduction	unaffected pathogenicity	gene disruption; gene complementation	Wilfried Jonkers	2012
FGRAMPH1_01T15097	PHI:2418	I1RKF3	CID1	C-type cyclins	reduced virulence	gene deletion: full; gene complementation	Xiaoying Zhou	2010
FGRAMPH1_01T15097	PHI:2419	I1RKF3	CID1	C-type cyclins	reduced virulence	gene deletion: full; gene complementation	Xiaoying Zhou	2010
FGRAMPH1_01T10439	PHI:2430	I1RWG5	areA	global nitrogen regulator	reduced virulence	gene deletion: full; gene complementation	Kyunghun Min	2012
FGRAMPH1_01T10439	PHI:2430	I1RWG5	areA	global nitrogen regulator	reduced virulence	chemical complementation	Kyunghun Min	2012
FGRAMPH1_01T17121	PHI:2716	A0A0E0SHK9	PEX7	peroxin (PEX) protein	unaffected pathogenicity	gene deletion: full; gene complementation	K Min	2012
FGRAMPH1_01T03055	PHI:3089	A0A098D2Y5	fac1	adenylate cyclase	reduced virulence	gene deletion: full; gene complementation	S Hu 2014	2014
FGRAMPH1_01T10853	PHI:3111	I1RWW4	FgAP1	stress-related transcription factor gene	unaffected pathogenicity	gene deletion: full; gene complementation	C Jiang 2014	2014
FGRAMPH1_01T01213	PHI:3131	I1RAE5	FgSCH9	kinase	reduced virulence	gene deletion: full; gene complementation	D Chen 2014	2014
FGRAMPH1_01T18031	PHI:3376	A0A0E0SIZ6	FgSte11	fungal development and pathogenicity	reduced virulence	gene mutation: characterised; gene complementation	Q Gu 2014	2014
FGRAMPH1_01T17751	PHI:3658	I1RN14	NPS2	peptide synthetase	unaffected pathogenicity	gene disruption	S Oide 2014	2014
FGRAMPH1_01T17751	PHI:3658	I1RN14	NPS2	peptide synthetase	reduced virulence	gene disruption	S Oide 2014	2014
FGRAMPH1_01T14389	PHI:3833	A0A098DKM1	Fgrho2	Rho GTPases	reduced virulence	gene deletion; gene complementation	C Zhang 2013	2013
FGRAMPH1_01T14767	PHI:3853	I1RK32	FgSWI6	transcription cofactor	reduced virulence	gene deletion; gene complementation	N Liu 2013	2013
FGRAMPH1_01T06787	PHI:3862	I1RZP6	FgSNF1	sucrose non-fermenting 1 protein kinase complex genes	reduced virulence	gene deletion; gene complementation	J Yu 2013	2013
FGRAMPH1_01T07179	PHI:3893	A0A0E0RVW9	FgEBR1	putative transcription factor	reduced virulence	gene deletion; gene complementation	W Jonkers 2013	2013
FGRAMPH1_01T06021	PHI:3983	A0A0E0RU90	FGSG_02509.3 (Sc gpi7)	glycosylphosphatidylinositol-anchored proteins	reduced virulence	gene deletion; gene complementation	W R Rittenour 2013	2013
FGRAMPH1_01T10853	PHI:4023	I1RWW4	Fgap1	bZip transcription factor	unaffected pathogenicity	gene deletion: full; gene complementation	M Montibus 2013	2013
FGRAMPH1_01T10853	PHI:4023	I1RWW4	Fgap1	bZip transcription factor	unaffected pathogenicity	altered gene expression / gene regulation: overexpression	M Montibus 2013	2013
FGRAMPH1_01T03055	PHI:4174	A0A098D2Y5	Fgac1	adenylyl cyclase	reduced virulence	gene deletion: full; gene complementation	J Bormann 2014	2014
FGRAMPH1_01T03055	PHI:4174	A0A098D2Y5	Fgac1	adenylyl cyclase	unaffected pathogenicity	gene deletion: full; gene complementation	J Bormann 2014	2014
FGRAMPH1_01T17619	PHI:4602	I1RMW9	FDB2	N-malonyltransferase encoding gene	reduced virulence	gene deletion: full; gene complementation	A J Kettle 2015	2015
FGRAMPH1_01T03785	PHI:6093	I1RD63	FgVps29	components of retromer	reduced virulence	gene deletion: full; gene complementation	W Zheng 2016	2016
FGRAMPH1_01T12703	PHI:6123	I1RHV1	FGSG_03366		reduced virulence	gene mutation; gene complementation	Y Zhang 2016	2016
FGRAMPH1_01T02919	PHI:6134	I1RC73	FHS1	DNA damage response	reduced virulence	gene mutation; gene complementation	H Son 2016	2016
FGRAMPH1_01T15413	PHI:6148	I1RKR8	FgSsn3	meiotic mRNA stability protein kinase	reduced virulence	gene mutation; gene complementation	S Cao 2016	2016
FGRAMPH1_01T00853	PHI:6258	I1RA06	DHS	deoxyhypusine synthase	increased virulence (hypervirulence)	altered gene expression / gene regulation: overexpression	A L Martinez-Rocha 2016	2016
FGRAMPH1_01T00853	PHI:6258	I1RA06	DHS	deoxyhypusine synthase	unaffected pathogenicity	altered gene expression / gene regulation: overexpression	A L Martinez-Rocha 2016	2016
FGRAMPH1_01T01655	PHI:7193	I1RAW4	FgLaeA	global regulator	reduced virulence	gene deletion: full; gene complementation	H K Kim 2013	2013
FGRAMPH1_01T23585	PHI:8063	A0A098DRQ4	FgSnx41 (FGSG_16745)	sorting nexin protein	reduced virulence	gene deletion: full; gene complementation	W Zheng 2018	2018
FGRAMPH1_01T02345	PHI:5700	Q4IPC8	ScOrtholog_SSU72		lethal	gene deletion: full	Y Yu	2015
FGRAMPH1_01T12703	PHI:5715	I1RHV1	ScOrtholog_PHO12	uncharacterized protein	unaffected pathogenicity	gene deletion: full	Y Yu	2015
FGRAMPH1_01T23345	PHI:8743	I1RRW0	FgPEX4 (FGSG_06857)	uncharacterized protein	reduced virulence	gene deletion: full; gene complementation	L Zhang 2019	2019
FGRAMPH1_01T20955	PHI:9042	I1SAJ7	nrps5 (FGSG_13878)	non-ribosomal peptide synthetase	reduced virulence	gene deletion: full	L J Jia 2019	2019
FGRAMPH1_01T10103	PHI:5783	I1RW42	Fgsg08496	GPCR gene	unaffected pathogenicity	gene deletion	C Jiang 2019	2019
FGRAMPH1_01T25579	PHI:5820	I1RU73	Fgsg07757	GPCR gene	unaffected pathogenicity	gene deletion	C Jiang 2019	2019
FGRAMPH1_01T17087	PHI:9096	I1RMA7	Fgdid2 (FGSG_05094)	uncharacterized protein	loss of pathogenicity	gene deletion: full; gene complementation	Q Xie 2019	2019
FGRAMPH1_01T13513	PHI:9104	A0A0E0S4Y5	FGRRES_16221	class X G-protein coupled receptor	reduced virulence	gene deletion: full; gene complementation	T Dilks 2019	2019
FGRAMPH1_01T26405	PHI:9142	V6RQ48	FgAP2alpha (FGSG_09735)	AP-2 complex subunit alpha	reduced virulence	gene deletion: full; gene complementation	J Zhang 2019	2019
FGRAMPH1_01T04863	PHI:9144	I1REC8	FgAP2sigma (FGSG_02015)	carboxylic ester hydrolase	reduced virulence	gene deletion: full; gene complementation	J Zhang 2019	2019
FGRAMPH1_01T04569	PHI:9155	I1RE18	FgPep12 (FGSG_01890)	t-SNARE protein	reduced virulence	gene mutation; gene complementation	B Li 2019	2019
FGRAMPH1_01T17221	PHI:9157	I1RMF9	FgNeo1 (FGSG_05149)	phospholipid-transporting ATPase	reduced virulence	gene mutation	B Li 2019	2019
FGRAMPH1_01T26727	PHI:9357	I1RYX6	Fgleu1 (FGSG_09589)	3-isopropylmalate dehydratase	loss of pathogenicity	gene deletion: full; gene complementation	Y Que 2019	2019
FGRAMPH1_01T26907	PHI:9360	I1RYQ4	Fgbat1/2 (FGSG_09512)	branched-chain-amino-acid aminotransferase	unaffected pathogenicity	gene deletion: full; gene complementation	Y Que 2019	2019
FGRAMPH1_01T23557	PHI:9743	I1RS35	Pex3 (FGSG_06942)	integral peroxisomal membrane protein	reduced virulence	gene deletion: full; gene complementation	X Kong 2019	2019
FGRAMPH1_01T06709	PHI:9974	I1RZL5	srp1	RRM domain-containing protein	reduced virulence	gene deletion: full	Y Zhang 2020	2020
FGRAMPH1_01T00521	PHI:5881	I1R9N9	PRB1	protease	reduced virulence	gene deletion: full	Xu et al 2020	2020
FGRAMPH1_01T08759	PHI:5895	I1S1U2	FGSG_10712	protease	unaffected pathogenicity	gene deletion: full	Xu et al 2020	2020
FGRAMPH1_01T11747	PHI:10450	I1RGU6	FCA6 (FGSG_02974)	bifunctional catalase-peroxidase	unaffected pathogenicity	gene deletion: full	Y Lee 2018	2018
FGRAMPH1_01T09843	PHI:10616	I1RVU8	FgAceA (FGRAMPH1_01G09843)	Cu fist transcription factor	reduced virulence	gene deletion: full; gene complementation	X Liu 2020	2020
FGRAMPH1_01T01477	PHI:10666	A0A1C3YHM4	VPS9 (FGRAMPH1_01G01477)	Rab5 guanine nucleotide exchange factor	reduced virulence	gene deletion: full; gene complementation	C Yang 2020	2020
FGRAMPH1_01T10339	PHI:10690	I1RWD1	FgDnfA (FGSG_08595)	"phospholipid-transporting ATPase, flippase"	reduced virulence	gene deletion: full; gene complementation	Y Yun 2020	2020
FGRAMPH1_01T17221	PHI:10691	I1RMF9	FgDnfD (FGSG_05149)	"phospholipid-transporting ATPase, flippase"	reduced virulence	gene deletion: full; gene complementation	Y Yun 2020	2020
FGRAMPH1_01T23067	PHI:10692	I1RRL4	FgDnfB (FGSG_06743)	"phospholipid-transporting ATPase, flippase"	unaffected pathogenicity	gene deletion: full; gene complementation	Y Yun 2020	2020
FGRAMPH1_01T23067	PHI:10692	I1RRL4	FgDnfB (FGSG_06743)	"phospholipid-transporting ATPase, flippase"	reduced virulence	gene deletion: full; gene complementation	Y Yun 2020	2020
FGRAMPH1_01T14299	PHI:10927	I1RJK8	FgMsb3 (FGSG_04033)	Rab-GAP TBC domain-containing protein	reduced virulence	gene deletion: full; gene complementation	H Zheng 2020	2020
FGRAMPH1_01T08337	PHI:11145	I1S1C8	FgStu2 (FGSG_10528)	Dis1/Stu2/XMAP215 family protein	reduced virulence	promoter mutation	Y Zhu 2020	2020
FGRAMPH1_01T03329	PHI:11147	I1RCM9	Fg01350	calcineurin-responsive transcription factor	reduced virulence	gene deletion: full; gene complementation	X Zhang 2020	2020
FGRAMPH1_01T13555	PHI:11594	I1RIT1	FgMFS1 (FGSG_03725)	major facilitator superfamily (MFS) transporter	reduced virulence	gene deletion: full; gene complementation	Q Chen 2021	2021
FGRAMPH1_01T18335	PHI:11601	A0A0E0SID1	sah1 (FGSG_05615)	S-adenosyl-L-homocysteine hydrolase	reduced virulence	gene deletion: full; gene complementation	D Shi 2021	2021
FGRAMPH1_01T04739	PHI:11731	A0A1C3YIF8	Chs7 (FGSG_12039)	chitin synthase 7	reduced virulence	altered gene expression / gene regulation: silencing	P Yang 2021	2021
FGRAMPH1_01T26037	PHI:11784	A0A098DSY3	FgPse1 (FGSG_13254)	importin N-terminal domain-containing protein	reduced virulence	gene deletion: full; gene complementation	L Zhang 2021	2021
FGRAMPH1_01T20681	PHI:11988	I1S287	FgRab1 (FGSG_10873)	Rab GTPase	reduced virulence	gene mutation	Y Yuan 2022	2022
FGRAMPH1_01T16951	PHI:12013	V6R9L0	Fgsp1 (FGSG_05042)	major facilitator superfamily (MFS) transport protein	reduced virulence	gene deletion: full; gene complementation	J Wang 2022	2022
FGRAMPH1_01T17483	PHI:12137	I1RMR5	FgBem1 (FGSG_05261)	PX domain-containing protein	reduced virulence	gene deletion: full; gene complementation	Y Lou 2021	2021
FGRAMPH1_01T07487	PHI:12138	I1S0G1	FgSNX19 (FGSG_10187)	PX domain-containing protein	reduced virulence	gene deletion: full; gene complementation	Y Lou 2021	2021
FGRAMPH1_01T24631	PHI:12141	I1S8F9	FgYPR097 (FGSG_13137)	PX domain-containing protein	reduced virulence	gene deletion: full; gene complementation	Y Lou 2021	2021
FGRAMPH1_01T17483	PHI:12137	I1RMR5	FgBem1 (FGSG_05261)	PX domain-containing protein	reduced virulence	gene mutation	Y Lou 2021	2021
FGRAMPH1_01T23239	PHI:12191	I1RRS3	FgAtrR (FGSG_06810)	Zn(II)2-Cys6 transcription factor	reduced virulence	gene deletion: full; gene complementation	Y Zhao 2022	2022
FGRAMPH1_01T24259	PHI:123411	I1RST4	FgBNI4 (FGRRES_07218)	scaffold protein	loss of pathogenicity	gene deletion: full; gene complementation; gene mutation: characterised	J Zhu 2022	2022
FGRAMPH1_01T23585	PHI:123543	A0A098DRQ4	FgATG20 (FGSG_06950)	sorting nexin protein	reduced virulence	gene deletion: full; gene complementation	W Lv 2020	2020
FGRAMPH1_01T26727	PHI:123615	I1RYX6	LEU1 (FGS_09589)	3-isopropylmalate dehydratase	loss of pathogenicity	gene deletion: full; gene complementation	S Sun 2022	2022
FGRAMPH1_01T00807	PHI:123630	A0A1C3YHJ5	FgDBR1	debranching enzyme	reduced virulence	gene deletion: full; gene complementation	Y Choi 2022	2022

## Sheet: F03
RRESv5_ID	PHI_ID	Uniprot_ID	Gene_ID	Gene_Function	Mutant_Phenotype	Experimental_technique	Author_reference	Year
FGRAMPH1_01T26337	PHI:1088	A0A098DMH0	FGSG_09759	putative cation efflux family	unaffected pathogenicity	gene disruption	Dufresne et al.	2008
FGRAMPH1_01T04445	PHI:1098	I1S5A1	FGSG_12019	unknown	reduced virulence	gene disruption	Dufresne et al.	2008
FGRAMPH1_01T10607	PHI:1184	A0A098DGM6	(Sc Gin4-like)	protein kinase	reduced virulence	gene deletion: full	Wang	2011
FGRAMPH1_01T05757	PHI:1239	A0A0E0RTV8	FGSG_02399	protein kinase	unaffected pathogenicity	gene deletion: full	Wang	2011
FGRAMPH1_01T12171	PHI:1270	A0A098DG04	FGSG_03146	protein kinase	unaffected pathogenicity	gene deletion: full	Wang	2011
FGRAMPH1_01T25541	PHI:1279	A0A1C3YL92	FGSG_07742	protein kinase	unaffected pathogenicity	gene deletion: full	Wang	2011
FGRAMPH1_01T25547	PHI:1280	A0A098DUZ8	FGSG_07745	protein kinase	unaffected pathogenicity	gene deletion: full	Wang	2011
FGRAMPH1_01T28025	PHI:1282	I1S9H8	FGSG_13509	protein kinase	unaffected pathogenicity	gene deletion: full	Wang	2011
FGRAMPH1_01T01893	PHI:1301	I1RB45	GzbHLH002	transcription factor	unaffected pathogenicity	gene deletion	Son	2011
FGRAMPH1_01T03843	PHI:1355	I1RD84	GzC2H015	transcription factor	unaffected pathogenicity	gene deletion	Son	2011
FGRAMPH1_01T24181	PHI:1386	A0A1C3YL03	GzC2H049	transcription factor	unaffected pathogenicity	gene deletion	Son	2011
FGRAMPH1_01T25523	PHI:1390	A0A0E0SBQ7	GzC2H053	transcription factor	unaffected pathogenicity	gene deletion	Son	2011
FGRAMPH1_01T28119	PHI:1408	A0A098DXE8	GzC2H072	transcription factor	unaffected pathogenicity	gene deletion	Son	2011
FGRAMPH1_01T27253	PHI:1409	I1RYC3	GzC2H075	transcription factor	unaffected pathogenicity	gene deletion	Son	2011
FGRAMPH1_01T08177	PHI:1420	I1S172	GzC2H088	transcription factor	unaffected pathogenicity	gene deletion	Son	2011
FGRAMPH1_01T21993	PHI:1438	I1SAT3	GzC2H107	transcription factor	unaffected pathogenicity	gene deletion	Son	2011
FGRAMPH1_01T18011	PHI:1508	A0A098DZQ8	GzHOME003	transcription factor	unaffected pathogenicity	gene deletion	Son	2011
FGRAMPH1_01T09259	PHI:1527	I1S9A1	GzHOMEL040	transcription factor	lethal	gene deletion	Son	2011
FGRAMPH1_01T04047	PHI:1555	I1RDG6	GzMyb019	transcription factor	unaffected pathogenicity	gene deletion	Son	2011
FGRAMPH1_01T01817	PHI:1564	Q4IPZ1	GzOB004	transcription factor	unaffected pathogenicity	gene deletion	Son	2011
FGRAMPH1_01T19507	PHI:1581	I1RPX8	GzOB021	transcription factor	unaffected pathogenicity	gene deletion	Son	2011
FGRAMPH1_01T08765	PHI:1607	I1SAD7	GzOB048	transcription factor	unaffected pathogenicity	gene deletion	Son	2011
FGRAMPH1_01T04111	PHI:1634	I1RDI9	GzWing006	transcription factor	unaffected pathogenicity	gene deletion	Son	2011
FGRAMPH1_01T19143	PHI:1640	I1RPI0	GzWing012	transcription factor	unaffected pathogenicity	gene deletion	Son	2011
FGRAMPH1_01T05521	PHI:1657	I1RF25	GzCCCH001	transcription factor	unaffected pathogenicity	gene deletion	Son	2011
FGRAMPH1_01T27309	PHI:1690	A0A0E0SG97	GzZC005	transcription factor	unaffected pathogenicity	gene deletion	Son	2011
FGRAMPH1_01T20737	PHI:1698	A0A1C3YKQ6	GzZC013	transcription factor	unaffected pathogenicity	gene deletion	Son	2011
FGRAMPH1_01T15871	PHI:1699	A0A1C3YNC0	GzZC014	transcription factor	unaffected pathogenicity	gene deletion	Son	2011
FGRAMPH1_01T19093	PHI:1704	I1RPF7	GzZC019	transcription factor	unaffected pathogenicity	gene deletion	Son	2011
FGRAMPH1_01T13925	PHI:1706	A0A1C3YN52	GzZC021	transcription factor	unaffected pathogenicity	gene deletion	Son	2011
FGRAMPH1_01T11399	PHI:1713	A0A1C3YMG6	GzZC028	transcription factor	unaffected pathogenicity	gene deletion	Son	2011
FGRAMPH1_01T05809	PHI:1728	I1S5L3	GzZC043	transcription factor	unaffected pathogenicity	gene deletion	Son	2011
FGRAMPH1_01T13417	PHI:1730	I1S6C7	GzZC045	transcription factor	unaffected pathogenicity	gene deletion	Son	2011
FGRAMPH1_01T08673	PHI:1786	A0A098DB09	GzZC101	transcription factor	unaffected pathogenicity	gene deletion	Son	2011
FGRAMPH1_01T09789	PHI:1792	A0A098DE24	GzZC107	transcription factor	unaffected pathogenicity	gene deletion	Son	2011
FGRAMPH1_01T08967	PHI:1804	I1RUX5	GzZC119	transcription factor	unaffected pathogenicity	gene deletion	Son	2011
FGRAMPH1_01T25897	PHI:1810	I1RUJ0	GzZC125	transcription factor	unaffected pathogenicity	gene deletion	Son	2011
FGRAMPH1_01T22387	PHI:1818	A0A1C3YKI7	GzZC133	transcription factor	unaffected pathogenicity	gene deletion	Son	2011
FGRAMPH1_01T24603	PHI:1820	A0A1C3YL31	GzZC135	transcription factor	unaffected pathogenicity	gene deletion	Son	2011
FGRAMPH1_01T21503	PHI:1828	A0A1C3YKF7	GzZC143	transcription factor	unaffected pathogenicity	gene deletion	Son	2011
FGRAMPH1_01T18727	PHI:1834	A0A098E2K8	GzZC149	transcription factor	unaffected pathogenicity	gene deletion	Son	2011
FGRAMPH1_01T27739	PHI:1848	I1RXV1	GzZC163	transcription factor	unaffected pathogenicity	gene deletion	Son	2011
FGRAMPH1_01T27625	PHI:1853	A0A0E0SH47	GzZC168	transcription factor	unaffected pathogenicity	gene deletion	Son	2011
FGRAMPH1_01T07213	PHI:1854	A0A1C3YJ24	GzZC169	transcription factor	unaffected pathogenicity	gene deletion	Son	2011
FGRAMPH1_01T08901	PHI:1861	A0A098DBF3	GzZC176	transcription factor	unaffected pathogenicity	gene deletion	Son	2011
FGRAMPH1_01T14017	PHI:1881	I1RJA3	GzZC196	transcription factor	unaffected pathogenicity	gene deletion	Son	2011
FGRAMPH1_01T13975	PHI:1882	I1RJ84	GzZC197	transcription factor	unaffected pathogenicity	gene deletion	Son	2011
FGRAMPH1_01T12767	PHI:1889	I1RHX4	GzZC204	transcription factor	unaffected pathogenicity	gene deletion	Son	2011
FGRAMPH1_01T22945	PHI:1892	I1RRH8	GzZC207	transcription factor	unaffected pathogenicity	gene deletion	Son	2011
FGRAMPH1_01T18505	PHI:1895	I1RNU2	GzZC210	transcription factor	unaffected pathogenicity	gene deletion	Son	2011
FGRAMPH1_01T11905	PHI:1898	A0A098DH20	GzZC213	transcription factor	unaffected pathogenicity	gene deletion	Son	2011
FGRAMPH1_01T18767	PHI:1913	I1RP37	GzZC228	transcription factor	unaffected pathogenicity	gene deletion	Son	2011
FGRAMPH1_01T23911	PHI:1916	A0A0E0SCZ1	GzZC231	transcription factor	unaffected pathogenicity	gene deletion	Son	2011
FGRAMPH1_01T12153	PHI:1924	A0A098DHE1	GzZC239	transcription factor	unaffected pathogenicity	gene deletion	Son	2011
FGRAMPH1_01T06127	PHI:1944	A0A0E0RUE3	GzZC259	transcription factor	unaffected pathogenicity	gene deletion	Son	2011
FGRAMPH1_01T11513	PHI:1945	I1RGK4	GzZC260	transcription factor	unaffected pathogenicity	gene deletion	Son	2011
FGRAMPH1_01T00829	PHI:1989	I1R9Z6	GzZC304	transcription factor	unaffected pathogenicity	gene deletion	Son	2011
FGRAMPH1_01T00399	PHI:1990	I1R9K3	GzZC305	transcription factor	reduced virulence	gene deletion	Son	2011
FGRAMPH1_01T11851	PHI:4659	I1RGY2	FgHXK2	hexokinase	unaffected pathogenicity	gene deletion: full; gene complementation	L Zhang 2015	2015
FGRAMPH1_01T25655	PHI:6126	I1RU98	FGSG_07783	putative phosphatase genes	unaffected pathogenicity	gene mutation; gene complementation	Y Zhang 2016	2016
FGRAMPH1_01T10607	PHI:6974	A0A098DGM6	gil1	protein kinase	reduced virulence	gene mutation	D Yu 2017	2017
FGRAMPH1_01T01447	PHI:7648	I1RAN7	FgPR-IL-1	uncharacterized protein	unaffected pathogenicity	gene deletion: full	S Lu 2017	2017
FGRAMPH1_01T06591	PHI:7649	I1RG88	FgPR-IL-2	uncharacterized protein	unaffected pathogenicity	gene deletion: full	S Lu 2017	2017
FGRAMPH1_01T25655	PHI:5751	I1RU98	ScOrtholog_DIA3	uncharacterized protein	reduced virulence	gene deletion: full	Y Yu	2015
FGRAMPH1_01T13395	PHI:8803	I1RIL9	FgShyC (FGSG_03657)	putative salicylate hydroxylase	unaffected pathogenicity	gene deletion: full; gene complementation	G Hao 2018	2018
FGRAMPH1_01T03539	PHI:5786	I1RCV8	Fgsg01440	GPCR gene	unaffected pathogenicity	gene deletion	C Jiang 2019	2019
FGRAMPH1_01T11969	PHI:5787	A0A1C3YMJ9	Fgsg03064	GPCR gene	unaffected pathogenicity	gene deletion	C Jiang 2019	2019
FGRAMPH1_01T14135	PHI:5790	I1RJE6	Fgsg03962	GPCR gene	unaffected pathogenicity	gene deletion	C Jiang 2019	2019
FGRAMPH1_01T04509	PHI:5809	I1RDZ2	Fgsg01861	GPCR gene	unaffected pathogenicity	gene deletion	C Jiang 2019	2019
FGRAMPH1_01T13229	PHI:5815	I1RIF6	Fgsg03588	GPCR gene	unaffected pathogenicity	gene deletion	C Jiang 2019	2019
FGRAMPH1_01T27249	PHI:5819	I1RYC5	Fgsg09370	GPCR gene	unaffected pathogenicity	gene deletion	C Jiang 2019	2019
FGRAMPH1_01T11443	PHI:5824	I1RGH9	Fgsg02844	GPCR gene	unaffected pathogenicity	gene deletion	C Jiang 2019	2019
FGRAMPH1_01T27289	PHI:5826	I1RYB0	GIV4	GPCR gene	reduced virulence	gene deletion	C Jiang 2019	2019
FGRAMPH1_01T02493	PHI:5833	A0A1C3YI15	Fgsg00994	GPCR gene	unaffected pathogenicity	gene deletion	C Jiang 2019	2019
FGRAMPH1_01T12817	PHI:5836	I1RHZ0	Fgsg03409	GPCR gene	unaffected pathogenicity	gene deletion	C Jiang 2019	2019
FGRAMPH1_01T24935	PHI:5839	A0A1C3YL50	Fgsg07489	GPCR gene	unaffected pathogenicity	gene deletion	C Jiang 2019	2019
FGRAMPH1_01T28239	PHI:5842	I1S9F6	Fgsg13487	GPCR gene	unaffected pathogenicity	gene deletion	C Jiang 2019	2019
FGRAMPH1_01T12209	PHI:5847	A0A098DG53	Fgsg16316	GPCR gene	unaffected pathogenicity	gene deletion	C Jiang 2019	2019
FGRAMPH1_01T15521	PHI:5864	A0A098DM90	GCD12	GPCR gene	unaffected pathogenicity	gene deletion	C Jiang 2019	2019
FGRAMPH1_01T12485	PHI:5876	I1RHL8	Fgsg03277	GPCR gene	unaffected pathogenicity	gene deletion	C Jiang 2019	2019
FGRAMPH1_01T15137	PHI:5887	A0A098DK85	FGSG_04375	protease	unaffected pathogenicity	gene deletion: full	Xu et al 2020	2020
FGRAMPH1_01T10027	PHI:5890	I1RW12	FGSG_08464	protease	unaffected pathogenicity	gene deletion: full	Xu et al 2020	2020
FGRAMPH1_01T28097	PHI:11673	I1RXF8	dcl1	double stranded RNA	reduced virulence	gene deletion: full	B T Werner 2021	2021
FGRAMPH1_01T11147	PHI:122988	I1RX58	osp19 (FGSG_08908)	orphan secreted protein	unaffected pathogenicity	gene deletion: full	C Jiang 2020	2020
FGRAMPH1_01T24461	PHI:122992	I1S8D7	osp40 (FGSG_13115)	orphan secreted protein	unaffected pathogenicity	gene deletion: full	C Jiang 2020	2020

## Sheet: F04
RRESv5_ID	PHI_ID	Uniprot_ID	Gene_ID	Gene_Function	Mutant_Phenotype	Experimental_technique	Author_reference	Year
FGRAMPH1_01T25691	PHI:719	I1RUB2	GzFUS1	fusarin C synthesis	unaffected pathogenicity	gene disruption	Gaffoor et al	2005
FGRAMPH1_01T05593	PHI:720	I1RF58	AUR1	aurofusarin synthesis	unaffected pathogenicity	gene disruption	Gaffoor et al	2005
FGRAMPH1_01T05009	PHI:1093	I1REI8	FGSG_02077	unknown	reduced virulence	gene disruption	Dufresne et al.	2008
FGRAMPH1_01T18183	PHI:1265	A0A098E3Q0	FGSG_05549	protein kinase	unaffected pathogenicity	gene deletion: full	Wang	2011
FGRAMPH1_01T24681	PHI:1287	I1RT82	FGSG_07381	protein kinase	unaffected pathogenicity	gene deletion: full	Wang	2011
FGRAMPH1_01T08111	PHI:1314	A0A098DA98	GzbHLH015	transcription factor	unaffected pathogenicity	gene deletion	Son	2011
FGRAMPH1_01T08109	PHI:1339	A0A098DA75	GzbZIP021	transcription factor	unaffected pathogenicity	gene deletion	Son	2011
FGRAMPH1_01T01927	PHI:1346	I1RB57	GzC2H006	transcription factor	unaffected pathogenicity	gene deletion	Son	2011
FGRAMPH1_01T25563	PHI:1392	I1RU67	GzC2H055	transcription factor	unaffected pathogenicity	gene deletion	Son	2011
FGRAMPH1_01T10849	PHI:1405	A0A098DFK7	GzC2H069	transcription factor	unaffected pathogenicity	gene deletion	Son	2011
FGRAMPH1_01T07431	PHI:1416	I1S0D8	GzC2H083	transcription factor	unaffected pathogenicity	gene deletion	Son	2011
FGRAMPH1_01T08281	PHI:1421	I1S1A8	GzC2H089	transcription factor	lethal	gene deletion	Son	2011
FGRAMPH1_01T21137	PHI:1423	I1S2R1	GzC2H091	transcription factor	unaffected pathogenicity	gene deletion	Son	2011
FGRAMPH1_01T04843	PHI:1428	I1S5D9	GzC2H096	transcription factor	unaffected pathogenicity	gene deletion	Son	2011
FGRAMPH1_01T10599	PHI:1434	I1S8Y5	GzC2H103	transcription factor	unaffected pathogenicity	gene deletion	Son	2011
FGRAMPH1_01T20733	PHI:1437	A0A098DYE9	GzC2H106	transcription factor	unaffected pathogenicity	gene deletion	Son	2011
FGRAMPH1_01T03205	PHI:1454	I1RCI0	GzAra002	transcription factor	unaffected pathogenicity	gene deletion	Son	2011
FGRAMPH1_01T27209	PHI:1459	I1RYE2	GzAra007	transcription factor	unaffected pathogenicity	gene deletion	Son	2011
FGRAMPH1_01T01753	PHI:1472	I1RAZ9	GzHMG004	transcription factor	unaffected pathogenicity	gene deletion	Son	2011
FGRAMPH1_01T11103	PHI:1496	I1RX44	MAT1-2-1	transcription factor	unaffected pathogenicity	gene deletion	Son	2011
FGRAMPH1_01T23953	PHI:1510	A0A098DQ47	GzHOME005	transcription factor	unaffected pathogenicity	gene deletion	Son	2011
FGRAMPH1_01T07573	PHI:1526	I1S0J3	GzHOMEL036	transcription factor	unaffected pathogenicity	gene deletion	Son	2011
FGRAMPH1_01T04623	PHI:1541	I1RE42	GzFlbD	transcription factor	unaffected pathogenicity	gene deletion	Son	2011
FGRAMPH1_01T25147	PHI:1560	I1RTR8	GzNEG002	transcription factor	unaffected pathogenicity	gene deletion	Son	2011
FGRAMPH1_01T01691	PHI:1563	A0A1C3YHX8	GzOB003	transcription factor	unaffected pathogenicity	gene deletion	Son	2011
FGRAMPH1_01T01817	PHI:1564	Q4IPZ1	GzOB004	transcription factor	unaffected pathogenicity	gene deletion	Son	2011
FGRAMPH1_01T10733	PHI:1592	I1RWS0	GzOB032	transcription factor	unaffected pathogenicity	gene deletion	Son	2011
FGRAMPH1_01T26319	PHI:1655	I1S9V9	GzWing028	transcription factor	unaffected pathogenicity	gene deletion	Son	2011
FGRAMPH1_01T00469	PHI:1660	A0A098D0V3	GzCCCH004	transcription factor	unaffected pathogenicity	gene deletion	Son	2011
FGRAMPH1_01T05131	PHI:1681	I1REN7	GzNF001	transcription factor	unaffected pathogenicity	gene deletion	Son	2011
FGRAMPH1_01T27295	PHI:1693	A0A1C3YM10	GzZC008	transcription factor	unaffected pathogenicity	gene deletion	Son	2011
FGRAMPH1_01T16041	PHI:1694	A0A0E0S8J5	GzZC009	transcription factor	unaffected pathogenicity	gene deletion	Son	2011
FGRAMPH1_01T22123	PHI:1697	A0A098E4D6	GzZC012	transcription factor	unaffected pathogenicity	gene deletion	Son	2011
FGRAMPH1_01T13273	PHI:1710	A0A1C3YMV1	GzZC025	transcription factor	unaffected pathogenicity	gene deletion	Son	2011
FGRAMPH1_01T05177	PHI:1711	A0A098D619	GzZC026	transcription factor	unaffected pathogenicity	gene deletion	Son	2011
FGRAMPH1_01T10209	PHI:1721	A0A098DD67	GzZC036	transcription factor	unaffected pathogenicity	gene deletion	Son	2011
FGRAMPH1_01T21517	PHI:1724	I1SAE9	GzZC039	transcription factor	unaffected pathogenicity	gene deletion	Son	2011
FGRAMPH1_01T00635	PHI:1736	I1S4F3	GzZC051	transcription factor	unaffected pathogenicity	gene deletion	Son	2011
FGRAMPH1_01T18631	PHI:1742	I1S7H5	GzZC057	transcription factor	unaffected pathogenicity	gene deletion	Son	2011
FGRAMPH1_01T26423	PHI:1751	I1RZ96	GzZC066	transcription factor	unaffected pathogenicity	gene deletion	Son	2011
FGRAMPH1_01T08353	PHI:1754	A0A1C3YJ77	GzZC069	transcription factor	unaffected pathogenicity	gene deletion	Son	2011
FGRAMPH1_01T08275	PHI:1755	A0A098DDB6	GzZC070	transcription factor	unaffected pathogenicity	gene deletion	Son	2011
FGRAMPH1_01T28005	PHI:1762	I1RXJ4	GzZC077	transcription factor	unaffected pathogenicity	gene deletion	Son	2011
FGRAMPH1_01T21207	PHI:1777	I1S2U0	GzZC092	transcription factor	unaffected pathogenicity	gene deletion	Son	2011
FGRAMPH1_01T21635	PHI:1781	I1S389	GzZC096	transcription factor	unaffected pathogenicity	gene deletion	Son	2011
FGRAMPH1_01T21861	PHI:1782	A0A098DZF1	GzZC097	transcription factor	lethal	gene deletion	Son	2011
FGRAMPH1_01T24157	PHI:1805	A0A0E0SG99	GzZC120	transcription factor	reduced virulence	gene deletion	Son	2011
FGRAMPH1_01T05339	PHI:1809	I1REW1	GzZC124	transcription factor	lethal	gene deletion	Son	2011
FGRAMPH1_01T09201	PHI:1812	I1RV71	GzZC127	transcription factor	unaffected pathogenicity	gene deletion	Son	2011
FGRAMPH1_01T09069	PHI:1813	I1RV20	GzZC128	transcription factor	unaffected pathogenicity	gene deletion	Son	2011
FGRAMPH1_01T05837	PHI:1837	A0A0E0RTZ8	GzZC152	transcription factor	unaffected pathogenicity	gene deletion	Son	2011
FGRAMPH1_01T22329	PHI:1840	A0A098DUU9	GzZC155	transcription factor	unaffected pathogenicity	gene deletion	Son	2011
FGRAMPH1_01T13697	PHI:1841	A0A098DL22	GzZC156	transcription factor	unaffected pathogenicity	gene deletion	Son	2011
FGRAMPH1_01T28009	PHI:1851	A0A1C3YLW2	GzZC166	transcription factor	lethal	gene deletion	Son	2011
FGRAMPH1_01T21599	PHI:1856	A0A098E5B5	GzZC171	transcription factor	unaffected pathogenicity	gene deletion	Son	2011
FGRAMPH1_01T21865	PHI:1858	I1S3H6	GzZC173	transcription factor	unaffected pathogenicity	gene deletion	Son	2011
FGRAMPH1_01T21603	PHI:1864	A0A098E1A2	GzZC179	transcription factor	unaffected pathogenicity	gene deletion	Son	2011
FGRAMPH1_01T04355	PHI:1870	I1RDS9	GzZC185	transcription factor	unaffected pathogenicity	gene deletion	Son	2011
FGRAMPH1_01T14035	PHI:1880	I1RJB0	GzZC195	transcription factor	unaffected pathogenicity	gene deletion	Son	2011
FGRAMPH1_01T13941	PHI:1883	I1RJ71	GzZC198	transcription factor	unaffected pathogenicity	gene deletion	Son	2011
FGRAMPH1_01T18585	PHI:1894	A0A1C3YJU8	GzZC209	transcription factor	unaffected pathogenicity	gene deletion	Son	2011
FGRAMPH1_01T11921	PHI:1897	I1RH09	GzZC212	transcription factor	unaffected pathogenicity	gene deletion	Son	2011
FGRAMPH1_01T14699	PHI:1901	A0A1C3YN50	GzZC216	transcription factor	unaffected pathogenicity	gene deletion	Son	2011
FGRAMPH1_01T12613	PHI:1903	A0A1C3YMR5	GzZC218	transcription factor	unaffected pathogenicity	gene deletion	Son	2011
FGRAMPH1_01T12601	PHI:1904	I1RHR0	GzZC219	transcription factor	unaffected pathogenicity	gene deletion	Son	2011
FGRAMPH1_01T12613	PHI:1905	A0A1C3YMR5	GzZC220	transcription factor	unaffected pathogenicity	gene deletion	Son	2011
FGRAMPH1_01T12335	PHI:1910	I1RHG2	GzZC225	transcription factor	unaffected pathogenicity	gene deletion	Son	2011
FGRAMPH1_01T12067	PHI:1925	I1RH59	GzZC240	transcription factor	unaffected pathogenicity	gene deletion	Son	2011
FGRAMPH1_01T05845	PHI:1936	A0A0E0RU02	GzZC251	transcription factor	unaffected pathogenicity	gene deletion	Son	2011
FGRAMPH1_01T12993	PHI:1949	A0A098DIL8	GzZC264	transcription factor	lethal	gene deletion	Son	2011
FGRAMPH1_01T04061	PHI:1952	I1RDH3	GzZC267	transcription factor	unaffected pathogenicity	gene deletion	Son	2011
FGRAMPH1_01T17237	PHI:1954	I1RMG7	GzZC269	transcription factor	unaffected pathogenicity	gene deletion	Son	2011
FGRAMPH1_01T05787	PHI:1969	A0A0E0RTX3	GzZC284	transcription factor	unaffected pathogenicity	gene deletion	Son	2011
FGRAMPH1_01T05591	PHI:1972	I1RF57	GzZC287	transcription factor	unaffected pathogenicity	gene deletion	Son	2011
FGRAMPH1_01T16511	PHI:1976	I1RLP8	GzZC291	transcription factor	lethal	gene deletion	Son	2011
FGRAMPH1_01T16411	PHI:1977	A0A0E0SPL9	GzZC292	transcription factor	unaffected pathogenicity	gene deletion	Son	2011
FGRAMPH1_01T16311	PHI:1979	I1RLI4	GzZC294	transcription factor	unaffected pathogenicity	gene deletion	Son	2011
FGRAMPH1_01T13561	PHI:1982	I1RIT3	GzZC297	transcription factor	unaffected pathogenicity	gene deletion	Son	2011
FGRAMPH1_01T21047	PHI:2909	I1S2M5	Cyp51C	"P450 sterol 14a-demethylase, an enzyme essential for sterol biosynthesis and the target of azole fungicides"	reduced virulence	gene deletion: full	J Fan 2013	2013
FGRAMPH1_01T21047	PHI:2909	I1S2M5	Cyp51C	"P450 sterol 14a-demethylase, an enzyme essential for sterol biosynthesis and the target of azole fungicides"	unaffected pathogenicity	gene deletion: full	J Fan 2013	2013
FGRAMPH1_01T13463	PHI:3038	A0A098DJ84	FgERG5B	cytochrome P450 61	reduced virulence	gene disruption; gene complementation	Y Yun 2014	2014
FGRAMPH1_01T20789	PHI:5068	I1S2C4	MCC	encoding methylcrotonyl-CoA-carboxylase	reduced virulence	gene mutation; gene complementation	R Subramaniam 2015	2015
FGRAMPH1_01T22563	PHI:6119	A0A0E0S977	BTA1	betaine lipid synthase	reduced virulence	gene mutation; gene complementation	Y Zhang 2016	2016
FGRAMPH1_01T21555	PHI:6127	I1S368	PLC	phospholipase C	unaffected pathogenicity	gene mutation; gene complementation	Y Zhang 2016	2016
FGRAMPH1_01T22563	PHI:6186	A0A0E0S977	FgCHS8	chitin synthase	reduced virulence	gene deletion: full; gene complementation	Y ZHANG 2016	2016
FGRAMPH1_01T19029	PHI:6719	I1RPD3	FgPLC1	phospholipid hydrolase	reduced virulence	gene disruption; gene complementation	Q Zhu 2016	2016
FGRAMPH1_01T01771	PHI:7559	I1RB03	FgGT2	glycosyltransferase	loss of pathogenicity	gene deletion: full	R King 2017	2017
FGRAMPH1_01T21925	PHI:5777	I1S3J6	Fgsg11381	GPCR gene	unaffected pathogenicity	gene deletion	C Jiang 2019	2019
FGRAMPH1_01T06371	PHI:5781	I1RG07	PRE2	GPCR gene	unaffected pathogenicity	gene deletion	C Jiang 2019	2019
FGRAMPH1_01T05613	PHI:5793	I1RF68	Fgsg02334	GPCR gene	unaffected pathogenicity	gene deletion	C Jiang 2019	2019
FGRAMPH1_01T12571	PHI:5795	I1RHP9	Fgsg03310	GPCR gene	unaffected pathogenicity	gene deletion	C Jiang 2019	2019
FGRAMPH1_01T16225	PHI:5821	I1RLF3	Fgsg04749	GPCR gene	unaffected pathogenicity	gene deletion	C Jiang 2019	2019
FGRAMPH1_01T04803	PHI:5822	I1REA6	Fgsg01989	GPCR gene	unaffected pathogenicity	gene deletion	C Jiang 2019	2019
FGRAMPH1_01T13467	PHI:5830	I1RIP6	Fgsg03688	GPCR gene	unaffected pathogenicity	gene deletion	C Jiang 2019	2019
FGRAMPH1_01T22539	PHI:5835	I1RR34	Fgsg06541	GPCR gene	unaffected pathogenicity	gene deletion	C Jiang 2019	2019
FGRAMPH1_01T09881	PHI:5838	A0A098DCR9	Fgsg08408	GPCR gene	unaffected pathogenicity	gene deletion	C Jiang 2019	2019
FGRAMPH1_01T12389	PHI:5866	A0A1C3YMR4	Fgsg03237	GPCR gene	unaffected pathogenicity	gene deletion	C Jiang 2019	2019
FGRAMPH1_01T12565	PHI:5868	A0A1C3YMS1	Fgsg12463	GPCR gene	unaffected pathogenicity	gene deletion	C Jiang 2019	2019
FGRAMPH1_01T20281	PHI:5869	A0A1C3YK62	Fgsg11598	GPCR gene	unaffected pathogenicity	gene deletion	C Jiang 2019	2019
FGRAMPH1_01T02019	PHI:5886	I1RB96	FGSG_00806	protease	unaffected pathogenicity	gene deletion: full	Xu et al 2020	2020
FGRAMPH1_01T15469	PHI:5888	A0A1C3YN95	FGSG_12242	protease	unaffected pathogenicity	gene deletion: full	Xu et al 2020	2020
FGRAMPH1_01T27889	PHI:5891	A0A1C3YLU4	FGSG_09115	protease	unaffected pathogenicity	gene deletion: full	Xu et al 2020	2020
FGRAMPH1_01T07871	PHI:5902	I1S0V3	FGSG_10343	protease	unaffected pathogenicity	gene deletion: full	Xu et al 2020	2020
FGRAMPH1_01T06371	PHI:10646	I1RG07	Fgste2	pheromone-sensing G-protein-coupled receptor	reduced virulence	gene deletion: full; gene complementation	P S Sridhar 2020	2020

## Sheet: F05
RRESv5_ID	PHI_ID	Uniprot_ID	Gene_ID	Gene_Function	Mutant_Phenotype	Experimental_technique	Author_reference	Year
FGRAMPH1_01T00873	PHI:446	A0A1C3YHH5	TBL1	transducin beta-subunit	reduced virulence	gene disruption	Seong et al.	2005
FGRAMPH1_01T00873	PHI:2348	A0A1C3YHH5	FTL1 (TBL1)	transducin-beta-like gene acting as a component of the Set3 complex involved in late stages of ascospore formation	reduced virulence	gene deletion: partial	Ding	2009
FGRAMPH1_01T27691	PHI:1006	I1RXX1	HMR1	HMG-CoA reductase	reduced virulence	gene deletion; gene complementation	Seong et al.	2006
FGRAMPH1_01T17749	PHI:1010	I1RN13	SID1	siderophore biosynthetic gene	reduced virulence	gene deletion	Greenshields et al.	2007
FGRAMPH1_01T22903	PHI:1078	A0A0E0SBS3	Mes1	homologue of Aspergillus nidulans MesA	reduced virulence	gene deletion; gene complementation	Rittenour and Harris	2008
FGRAMPH1_01T10587	PHI:1079	I1RWL9	Pls1	tetraspanin	unaffected pathogenicity	gene deletion	Rittenour and Harris	2008
FGRAMPH1_01T20127	PHI:1165	I1RQL4	RRG2	response regulator HOG pathway	unaffected pathogenicity	gene deletion: partial	Jiang	2011
FGRAMPH1_01T15153	PHI:1177	I1RKH9	nrc-2	protein kinase	reduced virulence	gene deletion: full	Wang	2011
FGRAMPH1_01T23395	PHI:1183	A0A1C3YKS2	(Sc Cmk1/Cmk2)	protein kinase	reduced virulence	gene deletion: full	Wang	2011
FGRAMPH1_01T24451	PHI:1194	A0A0E0SGT0	FgMkk1	protein kinase	reduced virulence	gene deletion: full	Wang	2011
FGRAMPH1_01T20041	PHI:1195	A0A098E1W1	(Sc Bck1)	protein kinase	reduced virulence	gene deletion: full	Wang	2011
FGRAMPH1_01T01069	PHI:1198	I1RA81	(Sc Ssk2/Ssk22)	protein kinase	reduced virulence	gene deletion: full	Wang	2011
FGRAMPH1_01T24535	PHI:1200	I1RT36	(Gsk3)	protein kinase	reduced virulence	gene deletion: full; gene complementation	Wang	2011
FGRAMPH1_01T23603	PHI:1202	A0A1C3YKT9	(Sc Cla4)	protein kinase	reduced virulence	gene deletion: full	Wang	2011
FGRAMPH1_01T07201	PHI:1203	I1S050	(Sc Yck1/2/3)	protein kinase	reduced virulence	gene deletion: full	Wang	2011
FGRAMPH1_01T01705	PHI:1218	I1RAY2	FGSG_00677	protein kinase	lethal	gene deletion: full	Wang	2011
FGRAMPH1_01T18735	PHI:1225	I1RP25	FGSG_05775	protein kinase	lethal	gene deletion: full	Wang	2011
FGRAMPH1_01T18903	PHI:1226	I1RP88	FGSG_05845	protein kinase	lethal	gene deletion: full	Wang	2011
FGRAMPH1_01T10683	PHI:1235	A0A0E0S0W9	FGSG_08731	protein kinase	lethal	gene deletion: full	Wang	2011
FGRAMPH1_01T20307	PHI:1238	I1S1V3	FGSG_10725	protein kinase	lethal	gene deletion: full	Wang	2011
FGRAMPH1_01T10431	PHI:1242	A0A0E0S0J3	FGSG_08631	protein kinase	unaffected pathogenicity	gene deletion: full	Wang	2011
FGRAMPH1_01T18709	PHI:1252	A0A0E0SKT2	FGSG_05764	protein kinase	unaffected pathogenicity	gene deletion: full	Wang	2011
FGRAMPH1_01T23637	PHI:1253	I1RS57	FGSG_06970	protein kinase	unaffected pathogenicity	gene deletion: full	Wang	2011
FGRAMPH1_01T15241	PHI:1267	I1RKK7	FGSG_04418	protein kinase	unaffected pathogenicity	gene deletion: full	Wang	2011
FGRAMPH1_01T09867	PHI:1312	A0A1C3YM49	GzbHLH013	transcription factor	unaffected pathogenicity	gene deletion	Son	2011
FGRAMPH1_01T03213	PHI:1350	I1RCI2	GzC2H010	transcription factor	unaffected pathogenicity	gene deletion	Son	2011
FGRAMPH1_01T14941	PHI:1368	I1RK97	GzC2H029	transcription factor	unaffected pathogenicity	gene deletion	Son	2011
FGRAMPH1_01T16569	PHI:1369	I1RLS1	GzC2H031	transcription factor	unaffected pathogenicity	gene deletion	Son	2011
FGRAMPH1_01T10051	PHI:1439	A0A098DCZ4	GzNot001	transcription factor	lethal	gene deletion	Son	2011
FGRAMPH1_01T00987	PHI:1453	I1RA50	GzAra001	transcription factor	lethal	gene deletion	Son	2011
FGRAMPH1_01T02075	PHI:1475	I1RBB7	GzHMG007	transcription factor	unaffected pathogenicity	gene deletion	Son	2011
FGRAMPH1_01T10659	PHI:1530	I1RWP4	Gzsnd	transcription factor	unaffected pathogenicity	gene deletion	Son	2011
FGRAMPH1_01T02967	PHI:1566	I1RC95	GzOB006	transcription factor	lethal	gene deletion	Son	2011
FGRAMPH1_01T15571	PHI:1578	I1RKY2	GzOB018	transcription factor	unaffected pathogenicity	gene deletion	Son	2011
FGRAMPH1_01T24385	PHI:1588	I1RSY2	GzOB028	transcription factor	lethal	gene deletion	Son	2011
FGRAMPH1_01T10757	PHI:1594	V6RRH2	GzOB034	transcription factor	unaffected pathogenicity	gene deletion	Son	2011
FGRAMPH1_01T04053	PHI:1628	I1RDG9	FgFSR1	transcription factor	reduced virulence	gene deletion	Son	2011
FGRAMPH1_01T20127	PHI:1642	I1RQL4	GzWing014	transcription factor	unaffected pathogenicity	gene deletion	Son	2011
FGRAMPH1_01T10289	PHI:1647	I1RWA9	GzWing019	transcription factor	reduced virulence	gene deletion	Son	2011
FGRAMPH1_01T10651	PHI:1648	A0A098DDX5	GzWing020	transcription factor	reduced virulence	gene deletion	Son	2011
FGRAMPH1_01T10651	PHI:1650	A0A098DDX5	GzWing022	transcription factor	lethal	gene deletion	Son	2011
FGRAMPH1_01T06349	PHI:1663	I1RFZ8	GzCCHC003	transcription factor	unaffected pathogenicity	gene deletion	Son	2011
FGRAMPH1_01T10781	PHI:1793	I1RWT7	GzZC108	transcription factor	reduced virulence	gene deletion	Son	2011
FGRAMPH1_01T15629	PHI:1817	I1RL07	ZEAR	transcription factor	unaffected pathogenicity	gene deletion	Son	2011
FGRAMPH1_01T23877	PHI:1917	I1RSE9	GzZC232	transcription factor	reduced virulence	gene deletion	Son	2011
FGRAMPH1_01T05025	PHI:1931	I1REJ4	GzZC246	transcription factor	unaffected pathogenicity	gene deletion	Son	2011
FGRAMPH1_01T11341	PHI:1941	A0A0E0S1U8	GzZC256	transcription factor	unaffected pathogenicity	gene deletion	Son	2011
FGRAMPH1_01T16567	PHI:1957	A0A1C3YJG4	GzZC272	transcription factor	unaffected pathogenicity	gene deletion	Son	2011
FGRAMPH1_01T17153	PHI:1958	I1RMD1	GzZC273	transcription factor	unaffected pathogenicity	gene deletion	Son	2011
FGRAMPH1_01T02819	PHI:2351	I1RC32	AMT1	arginine methyltransferase	reduced virulence	gene deletion: full; gene complementation	Guanghui Wang	2012
FGRAMPH1_01T02819	PHI:2353	I1RC32	AMT1	arginine methyltransferase	reduced virulence	gene deletion: full	Guanghui Wang	2012
FGRAMPH1_01T02393	PHI:2395	A0A0E0RP23	GzSYN1	syntaxins	reduced virulence	gene deletion: full; gene complementation	Sae-Yeon Hong	2010
FGRAMPH1_01T03681	PHI:2433	I1RD16	FgRgsB	regulators of G protein	reduced virulence	gene deletion: full; gene complementation	Ae Ran Park	2012
FGRAMPH1_01T02915	PHI:2714	I1RC71	PEX5	peroxisomal targeting signal receptor	reduced virulence	gene deletion: full; gene complementation	K Min	2012
FGRAMPH1_01T06005	PHI:3035	I1RFM2	FgERG3A	C-5 sterol desaturase	reduced virulence	gene disruption; gene complementation	Y Yun 2014	2014
FGRAMPH1_01T04729	PHI:3037	I1RE80	FgERG5A	cytochrome P450 61	reduced virulence	gene disruption; gene complementation	Y Yun 2014	2014
FGRAMPH1_01T20127	PHI:3109	I1RQL4	FgSKN7	stress-related transcription factor gene	unaffected pathogenicity	gene deletion: full; gene complementation	C Jiang 2014	2014
FGRAMPH1_01T20127	PHI:3109	I1RQL4	FgSKN7	stress-related transcription factor gene	reduced virulence	gene deletion: full; gene complementation	C Jiang 2014	2014
FGRAMPH1_01T11011	PHI:3831	V6RR76	Fgrac1	Rho GTPases	reduced virulence	gene deletion; gene complementation	C Zhang 2013	2013
FGRAMPH1_01T24451	PHI:3917	A0A0E0SGT0	FgMkk1	encoding the putative MAPKK	reduced virulence	gene deletion; gene complementation	Y Yun 2013	2013
FGRAMPH1_01T10975	PHI:3985	I1RX03	FGSG_08844 (Sc gpi7)	glycosylphosphatidylinositol-anchored proteins	unaffected pathogenicity	gene deletion	W R Rittenour 2013	2013
FGRAMPH1_01T24535	PHI:4587	I1RT36	Fgk3	glycogen synthase kinase	loss of pathogenicity	gene deletion: full; gene complementation	J Qin 2015	2015
FGRAMPH1_01T07327	PHI:4660	I1S097	Chs3b	chitin synthases	lethal	gene deletion: full	W Cheng 2015	2015
FGRAMPH1_01T07327	PHI:4660	I1S097	Chs3b	chitin synthases	reduced virulence	altered gene expression / gene regulation: silencing	W Cheng 2015	2015
FGRAMPH1_01T05025	PHI:5259	I1REJ4	FgArt1	A Zn(II)2Cys6 zinc finger transcription factor	reduced virulence	gene deletion: full; gene complementation	M OH 2015	2015
FGRAMPH1_01T13535	PHI:5353	I1RIS2	Famfs1	phenamacril-resistance related gene	reduced virulence	gene deletion: full; gene complementation	W Ren 2015	2015
FGRAMPH1_01T06617	PHI:6091	I1RG99	FgVps35	components of retromer	reduced virulence	gene deletion: full; gene complementation	W Zheng 2016	2016
FGRAMPH1_01T26705	PHI:6094	I1RYY6	FgVps17	components of retromer	reduced virulence	gene deletion: full; gene complementation	W Zheng 2016	2016
FGRAMPH1_01T10651	PHI:6246	A0A098DDX5	Famyo2	myosin proteins	reduced virulence	gene mutation; gene complementation	Z Zheng 2016	2016
FGRAMPH1_01T04861	PHI:6272	I1REC7	FgHSP90	"ubiquitous chaperone, heat shock protein 90"	reduced virulence	gene deletion: partial; gene complementation	D Bui 2016	2016
FGRAMPH1_01T17601	PHI:6408	I1RMW3	FgCdc3	cell division control protein	reduced virulence	gene deletion: full; gene complementation	A Chen 2016; Y Zhang 2016	2016
FGRAMPH1_01T22771	PHI:7124	I1RRB0	FgEB1	microtubule end-binding protein	reduced virulence	gene deletion: full; gene complementation	Z Liu 2017	2017
FGRAMPH1_01T14519	PHI:8913	I1RJT0	FgVPS2 (FGSG_04112)	ESCRT (endosomal sorting complexes required for transport) protein	lethal	gene deletion: full	Q Xie 2019	2019
FGRAMPH1_01T07261	PHI:8915	I1S074	FgVPS32 (FGSG_10092)	ESCRT (endosomal sorting complexes required for transport) protein	lethal	gene deletion: full	Q Xie 2019	2019
FGRAMPH1_01T20957	PHI:9041	I1S2J3	fgm9 (FGSG_10989)	hypothetical protein	reduced virulence	gene deletion: full	L J Jia 2019	2019
FGRAMPH1_01T02181	PHI:9056	I1RBF3	FgTRR (FGSG_00871)	thioredoxin reductase	reduced virulence	gene deletion: full; gene complementation	X Fan 2019	2019
FGRAMPH1_01T16083	PHI:5841	I1RLA6	GIV1	GPCR gene	reduced virulence	gene deletion; complementation	C Jiang 2019	2019
FGRAMPH1_01T25327	PHI:5845	I1RTZ3	Fgsg07663	GPCR gene	unaffected pathogenicity	gene deletion	C Jiang 2019	2019
FGRAMPH1_01T16927	PHI:9538	I1S746	acd2 (FGSG_12669)	ACC deaminases	unaffected pathogenicity	altered gene expression / gene regulation: silencing	T Svoboda 2019	2019
FGRAMPH1_01T01705	PHI:9822	I1RAY2	Fg00677	protein kinase domain-containing protein	reduced virulence	altered gene expression / gene regulation: silencing; other evidence: transgenic plants	F He 2019	2019
FGRAMPH1_01T10683	PHI:9823	A0A0E0S0W9	Fg08731	protein kinase domain-containing protein	reduced virulence	altered gene expression / gene regulation: silencing; other evidence: transgenic plants	F He 2019	2019
FGRAMPH1_01T08909	PHI:5889	I1RUV5	FGSG_08012	protease	unaffected pathogenicity	gene deletion: full	Xu et al 2020	2020
FGRAMPH1_01T22149	PHI:5900	I1S3S6	FGSG_11472	protease	unaffected pathogenicity	gene deletion: full	Xu et al 2020	2020
FGRAMPH1_01T02085	PHI:10481	I1RBC0	sey1 (FGSG_00833)	dynamin-like GTPase protein	reduced virulence	gene deletion: full; gene complementation	X Chong 2020	2020
FGRAMPH1_01T17363	PHI:10929	I1RML6	FgPea2 (FGSG_05208)	Uds1 domain-containing protein	reduced virulence	gene deletion: full; gene complementation	H Zheng 2020	2020
FGRAMPH1_01T26047	PHI:11732	I1RUP6	Gls (FGSG_07946)	glucan synthase	reduced virulence	altered gene expression / gene regulation: silencing	P Yang 2021	2021
FGRAMPH1_01T28075	PHI:12009	I1RXG6	Fgspe2 (FGSG_09035)	adenosylmethionine decarboxylase	reduced virulence	gene deletion: full; gene complementation	G Tang 2021	2021
FGRAMPH1_01T07645	PHI:12010	A0A1C3YJ36	Fgspe3 (FGSG_11970)	PABS domain-containing protein	reduced virulence	gene deletion: full; gene complementation	G Tang 2021	2021
FGRAMPH1_01T07201	PHI:123410	I1S050	FgYCK1 (FGRRES_10066)	protein kinase domain-containing protein	loss of pathogenicity	gene deletion: full; gene complementation	J Zhu 2022	2022

## Sheet: F06
RRESv5_ID	PHI_ID	Uniprot_ID	Gene_ID	Gene_Function	Mutant_Phenotype	Experimental_technique	Author_reference	Year
FGRAMPH1_01T20565	PHI:442	I1S241	MSY1	methionine synthase	reduced virulence	gene deletion; gene complementation	Seong et al.	2005
FGRAMPH1_01T24281	PHI:724	I1RSU2	PKS9	polyketide synthase	unaffected pathogenicity	gene disruption	Gaffoor et al	2005
FGRAMPH1_01T24281	PHI:730	I1RSU2	KSA1	polyketide synthase	unaffected pathogenicity	gene disruption	Gaffoor et al	2005
FGRAMPH1_01T04683	PHI:743	I1RE63	ARG2	acetylglutamate synthase	reduced virulence	gene deletion; gene complementation	Kim et al	2007
FGRAMPH1_01T05979	PHI:1258	A0A0E0RU69	FGSG_12149	protein kinase	unaffected pathogenicity	gene deletion: full	Wang	2011
FGRAMPH1_01T03801	PHI:1264	I1RD70	FGSG_01559	protein kinase	unaffected pathogenicity	gene deletion: full	Wang	2011
FGRAMPH1_01T22251	PHI:1278	A0A098DW84	FGSG_11614	protein kinase	unaffected pathogenicity	gene deletion: full	Wang	2011
FGRAMPH1_01T05187	PHI:1281	A0A098D624	FGSG_02153	protein kinase	unaffected pathogenicity	gene deletion: full	Wang	2011
FGRAMPH1_01T17271	PHI:1325	I1RMI1	GzbZIP007	transcription factor	reduced virulence	gene deletion	Son	2011
FGRAMPH1_01T28149	PHI:1332	I1RXD5	GzbZIP014	transcription factor	unaffected pathogenicity	gene deletion	Son	2011
FGRAMPH1_01T25569	PHI:1393	I1RU69	GzC2H056	transcription factor	unaffected pathogenicity	gene deletion	Son	2011
FGRAMPH1_01T26061	PHI:1397	I1RUQ2	GzC2H060	transcription factor	unaffected pathogenicity	gene deletion	Son	2011
FGRAMPH1_01T11167	PHI:1407	I1RX64	GzC2H071	transcription factor	lethal	gene deletion	Son	2011
FGRAMPH1_01T15741	PHI:1445	A0A098DMI2	GzGATA003	transcription factor	unaffected pathogenicity	gene deletion	Son	2011
FGRAMPH1_01T14741	PHI:1559	I1RK21	GzNEG001	transcription factor	unaffected pathogenicity	gene deletion	Son	2011
FGRAMPH1_01T03017	PHI:1567	I1RCB7	GzOB007	transcription factor	unaffected pathogenicity	gene deletion	Son	2011
FGRAMPH1_01T14651	PHI:1576	I1RJY5	GzOB016	transcription factor	unaffected pathogenicity	gene deletion	Son	2011
FGRAMPH1_01T14895	PHI:1577	I1RK79	GzOB017	transcription factor	unaffected pathogenicity	gene deletion	Son	2011
FGRAMPH1_01T26581	PHI:1598	I1RZ35	GzOB038	transcription factor	reduced virulence	gene deletion	Son	2011
FGRAMPH1_01T26461	PHI:1612	A0A0E0SEV4	GzP53L005	transcription factor	unaffected pathogenicity	gene deletion	Son	2011
FGRAMPH1_01T26697	PHI:1623	I1S9T2	GzJUM005	transcription factor	unaffected pathogenicity	gene deletion	Son	2011
FGRAMPH1_01T14849	PHI:1637	Q4IEV4	GzWing009	transcription factor	lethal	gene deletion	Son	2011
FGRAMPH1_01T16789	PHI:1733	A0A098DWX2	GzZC048	transcription factor	unaffected pathogenicity	gene deletion	Son	2011
FGRAMPH1_01T11907	PHI:1748	A0A098DIG5	GzZC063	transcription factor	unaffected pathogenicity	gene deletion	Son	2011
FGRAMPH1_01T27349	PHI:1764	Q4I0C5	GzZC079	transcription factor	unaffected pathogenicity	gene deletion	Son	2011
FGRAMPH1_01T01445	PHI:1768	I1RAN6	GzZC083	transcription factor	unaffected pathogenicity	gene deletion	Son	2011
FGRAMPH1_01T26001	PHI:1806	A0A1C3YLR5	GzZC121	transcription factor	unaffected pathogenicity	gene deletion	Son	2011
FGRAMPH1_01T10933	PHI:1821	A0A1C3YMB1	GzZC136	transcription factor	unaffected pathogenicity	gene deletion	Son	2011
FGRAMPH1_01T25909	PHI:1830	A0A0E0S9J4	GzZC145	transcription factor	unaffected pathogenicity	gene deletion	Son	2011
FGRAMPH1_01T08173	PHI:1852	A0A0E0RXB5	GzZC167	transcription factor	unaffected pathogenicity	gene deletion	Son	2011
FGRAMPH1_01T03397	PHI:1919	I1RCQ4	GzZC234	transcription factor	unaffected pathogenicity	gene deletion	Son	2011
FGRAMPH1_01T05223	PHI:1930	A0A0E0RT42	GzZC245	transcription factor	unaffected pathogenicity	gene deletion	Son	2011
FGRAMPH1_01T17693	PHI:1938	A0A098E2A1	GzZC253	transcription factor	unaffected pathogenicity	gene deletion	Son	2011
FGRAMPH1_01T16349	PHI:1978	I1RLK0	GzZC293	transcription factor	lethal	gene deletion	Son	2011
FGRAMPH1_01T21053	PHI:3659	I1S2M7	NPS1	peptide synthetase	unaffected pathogenicity	gene disruption	S Oide 2014	2014
FGRAMPH1_01T21053	PHI:3659	I1S2M7	NPS1	peptide synthetase	reduced virulence	gene disruption	S Oide 2014	2014
FGRAMPH1_01T06705	PHI:3996	I1RZL3	FgFim	"fimbrin is a cytoskeletal protein associated with microfilament core bundles in microvilli, microspikes, stereocilia, membrane ruffles, and cell-substratum attachment sites."	reduced virulence	gene deletion; gene complementation	Z ZHENG 2013	2013
FGRAMPH1_01T25367	PHI:6124	I1RU06	FGSG_07678		reduced virulence	gene mutation; gene complementation	Y Zhang 2016	2016
FGRAMPH1_01T12793	PHI:6125	I1RHY5	FGSG_03402	putative phosphatase genes	unaffected pathogenicity	gene mutation; gene complementation	Y Zhang 2016	2016
FGRAMPH1_01T12793	PHI:5716	I1RHY5	ScOrtholog_PHO11	uncharacterized protein	unaffected pathogenicity	gene deletion: full	Y Yu	2015
FGRAMPH1_01T25367	PHI:5750	I1RU06	ScOrtholog_GIC1	uncharacterized protein	reduced virulence	gene deletion: full	Y Yu	2015
FGRAMPH1_01T18775	PHI:5828	I1RP41	GIV6	GPCR gene	unaffected pathogenicity	gene deletion	C Jiang 2019	2019
FGRAMPH1_01T13985	PHI:5859	A0A1C3YMZ2	GCD7	GPCR gene	unaffected pathogenicity	gene deletion	C Jiang 2019	2019
FGRAMPH1_01T04377	PHI:5865	I1RDT9	Fgsg01806	GPCR gene	unaffected pathogenicity	gene deletion	C Jiang 2019	2019
FGRAMPH1_01T11297	PHI:9097	A0A0E0S1S6	Fgist1 (FGSG_12578)	uncharacterized protein	reduced virulence	gene deletion: full; gene complementation	Q Xie 2019	2019
FGRAMPH1_01T17025	PHI:9740	Q4ICI6	FgSvf1 (FGSG_05072)	survival factor 1	reduced virulence	gene deletion: full; gene complementation	T Li 2019	2019
FGRAMPH1_01T17025	PHI:9740	Q4ICI6	FgSvf1 (FGSG_05072)	survival factor 1	unaffected pathogenicity	altered gene expression / gene regulation: overexpression	T Li 2019	2019
FGRAMPH1_01T15643	PHI:5883	A0A098DNT5	FGSG_12224	protease	unaffected pathogenicity	gene deletion: full	Xu et al 2020	2020
FGRAMPH1_01T08331	PHI:5893	I1S1C5	FGSG_10525	protease	unaffected pathogenicity	gene deletion: full	Xu et al 2020	2020
FGRAMPH1_01T21981	PHI:5896	A0A1C3YKT7	FGSG_11405	protease	unaffected pathogenicity	gene deletion: full	Xu et al 2020	2020
FGRAMPH1_01T06207	PHI:12142	I1RFU6	FgYKR078 (FGSG_02586)	PX domain-containing protein	increased virulence (hypervirulence)	gene deletion: full	Y Lou 2021	2021

## Sheet: F07
RRESv5_ID	PHI_ID	Uniprot_ID	Gene_ID	Gene_Function	Mutant_Phenotype	Experimental_technique	Author_reference	Year
FGRAMPH1_01T03077	PHI:10451	Q4ING3	FPX1 (FGSG_01245)	cytochrome c peroxidase	unaffected pathogenicity	gene deletion: full	Y Lee 2018	2018

## Sheet: F08
RRESv5_ID	PHI_ID	Uniprot_ID	Gene_ID	Gene_Function	Mutant_Phenotype	Experimental_technique	Author_reference	Year
FGRAMPH1_01T23545	PHI:1180	A0A098DTI0	(Sc Sat4)	protein kinase	reduced virulence	gene deletion: full	Wang	2011
FGRAMPH1_01T04003	PHI:1188	A0A1C3YIV6	(Sc Sak1)	protein kinase	reduced virulence	gene deletion: full	Wang	2011
FGRAMPH1_01T14345	PHI:1206	A0A1C3YN74	(Sp Prp4)	protein kinase	reduced virulence	gene deletion: full; gene complementation	Wang	2011
FGRAMPH1_01T22799	PHI:1229	A0A0E0SDU8	FGSG_06637	protein kinase	lethal	gene deletion: full	Wang	2011
FGRAMPH1_01T23289	PHI:1248	I1RRU2	FGSG_06832	protein kinase	unaffected pathogenicity	gene deletion: full	Wang	2011
FGRAMPH1_01T12581	PHI:1307	A0A0E0S3L8	GzbHLH008	transcription factor	unaffected pathogenicity	gene deletion	Son	2011
FGRAMPH1_01T20113	PHI:1451	I1RQL1	GzGH	transcription factor	unaffected pathogenicity	gene deletion	Son	2011
FGRAMPH1_01T23227	PHI:1457	I1RRR9	GzAra005	transcription factor	unaffected pathogenicity	gene deletion	Son	2011
FGRAMPH1_01T24869	PHI:1532	I1RTF5	GzLam001	transcription factor	unaffected pathogenicity	gene deletion	Son	2011
FGRAMPH1_01T10471	PHI:1589	I1RWH5	GzOB029	transcription factor	unaffected pathogenicity	gene deletion	Son	2011
FGRAMPH1_01T06855	PHI:2396	I1RZS5	GzSYN2	syntaxins	reduced virulence	gene deletion: full; gene complementation	Sae-Yeon Hong	2010
FGRAMPH1_01T10657	PHI:6198	A0A098DGQ1	SOD1	superoxide dismutases	reduced virulence	gene deletion: full; gene complementation	S Yao 2016	2016
FGRAMPH1_01T06811	PHI:7267	I1RZQ6	PKR	regulatory subunit of PKA	reduced virulence	gene deletion: full; gene complementation	C Li 2017	2017
FGRAMPH1_01T07533	PHI:7717	I1S0H5	FgOXP1	5-oxoprolinase	reduced virulence	gene deletion: full; gene complementation	P Yang 2017	2017
FGRAMPH1_01T25677	PHI:5811	I1RUA7	Fgsg07792	GPCR gene	unaffected pathogenicity	gene deletion	C Jiang 2019	2019
FGRAMPH1_01T25677	PHI:9103	I1RUA7	FGRRES_07792	class X G-protein coupled receptor	reduced virulence	gene deletion: full; gene complementation	T Dilks 2019	2019
FGRAMPH1_01T04287	PHI:9241	I1RDQ0	Fghyd2 (FGSG_01764)	uncharacterised protein	reduced virulence	gene deletion; gene complementation	A Quarantin 2019	2019
FGRAMPH1_01T21449	PHI:10455	I1S333	noxC (FGSG_11195)	NADPH oxidase	unaffected pathogenicity	gene deletion: full	Y Lee 2018	2018
FGRAMPH1_01T09281	PHI:10617	I1RVA6	FgCrdA (FGRAMPH1_01G09281)	metallothionein	unaffected pathogenicity	gene deletion: full	X Liu 2020	2020
FGRAMPH1_01T00059	PHI:122983	I1S480	osp25 (FGSG_11647)	orphan secreted protein	reduced virulence	gene deletion: full	C Jiang 2020	2020
FGRAMPH1_01T00059	PHI:122994	I1S480	osp25 (FGSG_11647)	orphan secreted protein	reduced virulence	gene deletion: full	C Jiang 2020	2020

## Sheet: F09
RRESv5_ID	PHI_ID	Uniprot_ID	Gene_ID	Gene_Function	Mutant_Phenotype	Experimental_technique	Author_reference	Year
FGRAMPH1_01T06015	PHI:744	I1RFM6	ADE5	phosphoribosylamine-glycine ligase	reduced virulence	gene deletion; gene complementation	Kim et al	2007
FGRAMPH1_01T26671	PHI:1005	P0C431	FgHOG1	MAPK	reduced virulence	gene disruption; gene complementation	Ramamoorthy et al.	2007
FGRAMPH1_01T26671	PHI:1005	P0C431	FgHOG1	MAPK	unaffected pathogenicity	gene disruption; gene complementation	Ramamoorthy et al.	2007
FGRAMPH1_01T10041	PHI:1178	I1RW16	(Sc Cdc28)	protein kinase	reduced virulence	gene deletion: full	Wang	2011
FGRAMPH1_01T23201	PHI:1211	A0A1C3YKR8	(Sc Ctk1)	protein kinase	reduced virulence	gene deletion: full	Wang	2011
FGRAMPH1_01T27169	PHI:1236	I1RYF8	FGSG_09408	protein kinase	lethal	gene deletion: full	Wang	2011
FGRAMPH1_01T01205	PHI:1241	I1RAE2	FGSG_00469	protein kinase	unaffected pathogenicity	gene deletion: full	Wang	2011
FGRAMPH1_01T26955	PHI:1272	A0A0E0SFK2	FGSG_09492	protein kinase	unaffected pathogenicity	gene deletion: full	Wang	2011
FGRAMPH1_01T19893	PHI:1310	I1RQC1	GzbHLH011	transcription factor	unaffected pathogenicity	gene deletion	Son	2011
FGRAMPH1_01T01483	PHI:1344	I1RAQ0	GzC2H004	transcription factor	unaffected pathogenicity	gene deletion	Son	2011
FGRAMPH1_01T26635	PHI:1411	I1RZ11	GzC2H078	transcription factor	lethal	gene deletion	Son	2011
FGRAMPH1_01T24563	PHI:1433	A0A098DP11	GzC2H102	transcription factor	unaffected pathogenicity	gene deletion	Son	2011
FGRAMPH1_01T06065	PHI:1441	I1RFP4	GzDDT	transcription factor	reduced virulence	gene deletion	Son	2011
FGRAMPH1_01T03651	PHI:1479	I1RD01	GzHMG011	transcription factor	unaffected pathogenicity	gene deletion	Son	2011
FGRAMPH1_01T20859	PHI:1500	I1S2F2	GzHMG032	transcription factor	unaffected pathogenicity	gene deletion	Son	2011
FGRAMPH1_01T06521	PHI:1544	A0A1C3YJ08	GzMyb008	transcription factor	unaffected pathogenicity	gene deletion	Son	2011
FGRAMPH1_01T06521	PHI:1545	A0A1C3YJ08	GzMyb009	transcription factor	lethal	gene deletion	Son	2011
FGRAMPH1_01T00743	PHI:1561	I1R9W2	GzOB001	transcription factor	unaffected pathogenicity	gene deletion	Son	2011
FGRAMPH1_01T09855	PHI:1611	I1RVV2	GzP53L004	transcription factor	unaffected pathogenicity	gene deletion	Son	2011
FGRAMPH1_01T26163	PHI:1615	I1RZJ1	GzSGT1	transcription factor	unaffected pathogenicity	gene deletion	Son	2011
FGRAMPH1_01T17787	PHI:1638	I1RN27	GzWing010	transcription factor	unaffected pathogenicity	gene deletion	Son	2011
FGRAMPH1_01T24811	PHI:1645	I1RTD1	GzWing017	transcription factor	unaffected pathogenicity	gene deletion	Son	2011
FGRAMPH1_01T20715	PHI:1653	A0A0E0SLE9	GzWing026	transcription factor	unaffected pathogenicity	gene deletion	Son	2011
FGRAMPH1_01T06777	PHI:1667	I1RZP2	GzCCHC007	transcription factor	unaffected pathogenicity	gene deletion	Son	2011
FGRAMPH1_01T07081	PHI:1680	I1S004	GzMIZ002	transcription factor	unaffected pathogenicity	gene deletion	Son	2011
FGRAMPH1_01T27247	PHI:1824	A0A1C3YLM9	GzZC139	transcription factor	unaffected pathogenicity	gene deletion	Son	2011
FGRAMPH1_01T04487	PHI:1869	A0A0E0RS25	GzZC184	transcription factor	unaffected pathogenicity	gene deletion	Son	2011
FGRAMPH1_01T12829	PHI:1887	A0A1C3YMS9	GzZC202	transcription factor	unaffected pathogenicity	gene deletion	Son	2011
FGRAMPH1_01T04277	PHI:1950	I1RDP6	GzZC265	transcription factor	unaffected pathogenicity	gene deletion	Son	2011
FGRAMPH1_01T20173	PHI:1974	I1RQN6	GzZC289	transcription factor	unaffected pathogenicity	gene deletion	Son	2011
FGRAMPH1_01T14517	PHI:2326	I1RJS9	PTC1	type 2C protein phosphatase	reduced virulence	gene deletion	Jiang	2010
FGRAMPH1_01T26671	PHI:2327	P0C431	HOG1	mitogen-activated protein kinase	reduced virulence	gene deletion	Oide	2010
FGRAMPH1_01T14517	PHI:2491	I1RJS9	FgPTC1	type 2C protein phosphatase	reduced virulence	gene deletion: full; gene complementation	Linghuo Jiang	2010
FGRAMPH1_01T07045	PHI:2728	I1RZZ3	FgERG4	sterol C-24 reductase	reduced virulence	gene disruption; gene complementation	X Liu	2013
FGRAMPH1_01T00811	PHI:3835	V6QUU6	Fgrho4	Rho GTPases	reduced virulence	gene deletion; gene complementation	C Zhang 2013	2013
FGRAMPH1_01T11345	PHI:4042	I1RGE1	spt8	transcription factor	reduced virulence	gene mutation; gene complementation	T Gao 2013	2013
FGRAMPH1_01T10041	PHI:4941	I1RW16	cdc2A	cell cycle progression	lethal	gene mutation	H Liu 2015	2015
FGRAMPH1_01T10041	PHI:4941	I1RW16	cdc2A	cell cycle progression	loss of pathogenicity	gene mutation; gene complementation	H Liu 2015	2015
FGRAMPH1_01T02867	PHI:6092	I1RC52	FgVps26	components of retromer	reduced virulence	gene deletion: full; gene complementation	W Zheng 2016	2016
FGRAMPH1_01T14545	PHI:6573	I1RJU1	FgNoxR	A regulatory subunit of NADPH oxidases	reduced virulence	gene deletion: full	C Zhang 2015	2015
FGRAMPH1_01T14517	PHI:5720	I1RJS9	ScOrtholog_PTC1	uncharacterized protein	unaffected pathogenicity	gene deletion: full	Y Yu	2015
FGRAMPH1_01T20581	PHI:8914	I1S248	FgVPS24 (FGSG_10832)	ESCRT (endosomal sorting complexes required for transport) protein	lethal	gene deletion: full	Q Xie 2019	2019
FGRAMPH1_01T00541	PHI:5797	I1R9P8	Fgsg00201	GPCR gene	unaffected pathogenicity	gene deletion	C Jiang 2019	2019
FGRAMPH1_01T23969	PHI:9222	I1RSI3	FgPEX1 (FGSG_07104)	peroxin	reduced virulence	gene deletion: full; gene complementation	L Zhang 2019	2019
FGRAMPH1_01T26879	PHI:12008	I1RYR7	Fgspe4 (FGSG_09525)	uncharacterized protein	unaffected pathogenicity	gene deletion: full; gene complementation	G Tang 2021	2021

[truncated: 9 more sheets: F10, F11, F12, F13, F14, F15, F16, F17, F18]
