# Supplementary material for: A conserved fungal Knr4/Smi1 protein is crucial for maintaining cell wall stress tolerance and host plant pathogenesis
Source: PLoS Pathog. 2025 Jan 9;21(1):e1012769. doi: 10.1371/journal.ppat.1012769 (PMC11717356; doi:10.1371/journal.ppat.1012769)
Supplement: S3 File — This supplementary file contains detailed information on the F. graminearum genes with the highest module membership within fungal modules that are correlated with wheat modules. (XLSX) [file ppat.1012769.s018.xlsx]

## Sheet: Explanatory Spreadsheet
Supplementary File S3. F. graminearum highest module membership genes within modules correlated to wheat modules.
Sheet Name	Content
Summary of key gene attributes	Summary of potentially interesting candidate genes within modules, with description of attributes among the key genes.
	Column A = Module ID
	Column B = Attributes of Key Genes.
	Column C = Gene ID (RRES v.5)
	Column D = Additional description on the function of the gene. Associations with orthologues and Pathogen host interaction database (PHI-base) phenotypes were made using the web interface of Fusarium graminearum Knetminer version 51 (https://knetminer.com/Fusarium_graminearum/ ). Annotations of gene with biological metabolite clusters (BMC) groups are from Sieber et al., 2014.
Key genes:	Shortlist of 15 genes with highest module membership in the five fungal modules correlated to wheat modules.
	Column A = Gene ID (RRES v.5)
	Column B = Module ID
	Column C = Module Membership score
	Column D = significance of module membership score (p-value)
	Column E = InterPro Description
	Column F = InterPro ID
	Column G = GO term ID
	Column H = GO term description

## Sheet: Summary of key gene attributes
Module	Attributes of Key Genes	Gene ID	Details
F01	Ras protein signaling	FgRas2 (FGRAMPH1_01T07323)	Ras GTPase required for full virulence (PHI:861)
		FGRAMPH1_01T01299	Orthologue of Sister chromatid cohesion protein 1 MCD1 in Saccharomyces cerevisiae (UniProt: Q12158) which interacts with ScBMH1 (UniProt: P29311) annotated with Ras signal transduction (GO:0007265).
		FGRAMPH1_01T26433	Orthologue of Actin cytoskeleton-regulatory complex protein END3 in Saccharomyces cerevisiae (UniProt: P39013 ) which interacts with ScSRV2 (UniProt: P17555) annotated with Ras signal transduction (GO:0007265).
	GO CC: Cytoplasm	FGRAMPH1_01T02607
		FGRAMPH1_01T01555
		FGRAMPH1_01T01107
		FGRAMPH1_01T17765	Orthologue of Peroxisomal adenine nucleotide transporter 1 ANT1 in Saccharomyces cerevisiae (UniProt: Q06497)
F03	Integral Components of Membrane	FGRAMPH1_01T24877
		FGRAMPH1_01T03409
		FGRAMPH1_01T06931
		FGRAMPH1_01T10945
		FGRAMPH1_01T26851	Orthologue of Palmitoyltransferase SWF1 in Saccharomyces cerevisiae (UniProt: Q04629)
	DUFs and no annotation	FGRAMPH1_01T14113
		FGRAMPH1_01T00487
		FGRAMPH1_01T10271	DUF6546
		FGRAMPH1_01T28285
F04	Biological Metabolite Cluster (BMC) and uncharactersied predicted TFs - shared attribute with whole module which is enriched for SMCs and TFs	FGRAMPH1_01T12445	C27 BMC cluster
		FGRAMPH1_01T21337	Predicted TF
		FGRAMPH1_01T12997	Predicted TF
F10	Genes with Unknown Function (No Interpro or GO annotation)	FGRAMPH1_01T11609
		FGRAMPH1_01T10429
		FGRAMPH1_01T11605
		FGRAMPH1_01T20913
		FGRAMPH1_01T13545
		FGRAMPH1_01T23893
		FGRAMPH1_01T14225
		FGRAMPH1_01T13621
	Integral Components of Membrane	FGRAMPH1_01T12299
		FGRAMPH1_01T16125	Similar sequences to a MFS transporters in Cercospora nicotianiae (UniProt: A0ST42, PHI:737), and two in Candida albicans (UniProt: Q59RG0; PHI:511) (UniProt: P28873; PHI:26) with reduced virulence
		FGRAMPH1_01T16669
F12	Secondary Metabolite and Associated Genes	FgFCA7 (FGRAMPH1_01T13859)	Deletion results in reduced virulence. FgCA7 is the only peroxidase in a genome-wide functional characterisation study that affected trichothecene production (increased production) (PHI:10449)
		TRI14 (FGRAMPH1_01T13123)	C23 (TRI Cluster):TR14 results in reduced virulence
		TRI4 (FGRAMPH1_01T13107)	C23 (TRI Cluster)
		FGRAMPH1_01T15663	C16 (Gramiketide)
		FGRAMPH1_01T15663	C16 (Gramiketide)
		FGRAMPH1_01T07999	Cluster C59 (Culmorin)
		FGRAMPH1_01T27223	Cluster C56
		- Cluster C38: FGRAMPH1_01T22463
		- Cluster C16: FGRAMPH1_01T21537 (associated with gramiketide production and infection in planta)
F16	Cell Division and ATP Binding	FGRAMPH1_01T10513	Orthologue of Aspergillus Nidulans ATP-dependent RNA helicase Sub2 (UniProt: Q5ASK8)
		FGRAMPH1_01T00671	Similar sequence to poly(A) RNA polymerases: Schizosaccharomyces pombe cid12 (UniProt: O74326) and cid13 (UniProt: Q9UT49).
		FGRAMPH1_01T04893	Orthologue of Chromatin-remodeling ATPase INO80 in Neurospora crassa (UniProt: 5IMG6)
		FGRAMPH1_01T22333	Orthologue of Oxalate--CoA ligase PCS60 (UniProt: P38137) in Saccharomyces cerevisiae
		FGRAMPH1_01T07953	Orthologue of folypolyglutamate synthase iRMA1 in Saccaromyces cerevisae (UniProt: P36001)
		FGRAMPH1_01T18141	Orthologue of cell division control protein Cdc48 in Neurospora crassa (UniProt: U9W4Q2)
		FGRAMPH1_01T00861	Orthologue of Replication factor C subunit 1 in Neurospora crassa (UniProt: Q7SCC0 )
		FGRAMPH1_01T23707 (FgKnr4)	Orthologue of Saccaromyces cerevisae Knr4/Smi1 (UniProt: P32566)

## Sheet: Key genes
ID	moduleLabels	MM.01	p.MM.01	Interpro.Short.Description	Interpro.ID	GO	GO_term
FGRAMPH1_01T26209	F01	0.996311	2.05e-17	PH-like_dom_sf, Cullin_repeat-like_dom_sf, Exo84_C, Exo84, Exo84_C_2, Exo84_C_1	IPR011993, IPR016159, IPR032403, IPR033961, IPR042560, IPR042561	GO:0000145, GO:0030133, GO:0006887, GO:0015031	exocyst, transport vesicle, exocytosis, protein transport
FGRAMPH1_01T05015	F01	0.995996	3.78e-17	Znf_CCHC, KH_dom, KH_dom_type_1, SF1-HH, KH_dom_type_1_sf, Znf_CCHC_sf, BBP-like	IPR001878, IPR004087, IPR004088, IPR032570, IPR036612, IPR036875, IPR045071	GO:0005681, GO:0016021, GO:0008270, GO:0022857, GO:0045131, GO:0000398, GO:0055085	spliceosomal complex, integral component of membrane, zinc ion binding, transmembrane transporter activity, pre-mRNA branch point binding, mRNA splicing, via spliceosome, transmembrane transport
FGRAMPH1_01T01299	F01	0.994672	3.21e-16	Rad21/Rec8_C_eu, Rad21_Rec8_N, ScpA-like_C, WH_DNA-bd_sf, Rad21/Rec8-like	IPR006909, IPR006910, IPR023093, IPR036390, IPR039781	GO:0005634, GO:0008278, GO:0007062	nucleus, cohesin complex, sister chromatid cohesion
FGRAMPH1_01T16941	F01	0.99382	9.75e-16	WD40_repeat, WD40/YVTN_repeat-like_dom_sf, Dynein_regulator_LIS1, WD40_repeat_CS, G-protein_beta_WD-40_rep, WD40_repeat_dom_sf, LIS1_N	IPR001680, IPR015943, IPR017252, IPR019775, IPR020472, IPR036322, IPR037190	GO:0000922, GO:0005737, GO:0005874, GO:0005875, GO:0070840, GO:0000132, GO:0051012, GO:0051301	spindle pole, cytoplasm, microtubule, microtubule associated complex, dynein complex binding, establishment of mitotic spindle orientation, microtubule sliding, cell division
FGRAMPH1_01T07323	F01	0.993544	1.35e-15	Small_GTPase, Small_GTP-bd_dom, Small_GTPase_Ras-type, P-loop_NTPase	IPR001806, IPR005225, IPR020849, IPR027417	GO:0005886, GO:0003924, GO:0005525, GO:0007165	plasma membrane, GTPase activity, GTP binding, signal transduction
FGRAMPH1_01T24135	F01	0.993536	1.36e-15
FGRAMPH1_01T10255	F01	0.993422	1.56e-15	WD40_repeat, WD40_repeat_CS, WD40_repeat_dom_sf	IPR001680, IPR019775, IPR036322
FGRAMPH1_01T26433	F01	0.993145	2.12e-15	EH_dom, EF_hand_dom, EF-hand-dom_pair, EF_Hand_1_Ca_BS, End3	IPR000261, IPR002048, IPR011992, IPR018247, IPR025604	GO:0005886, GO:0010008, GO:0030479, GO:0003779, GO:0005509, GO:0006897, GO:0007015	plasma membrane, endosome membrane, actin cortical patch, actin binding, calcium ion binding, endocytosis, actin filament organization
FGRAMPH1_01T01107	F01	0.993063	2.32e-15	CAP-Gly_domain, Leu-rich_rpt_typical-subtyp, LRR_dom_sf, CAP-Gly_dom_sf	IPR000938, IPR003591, IPR032675, IPR036859	GO:0005874, GO:0043014, GO:0006457	microtubule, alpha-tubulin binding, protein folding
FGRAMPH1_01T02607	F01	0.992649	3.57e-15	DH-domain, BAR_dom, AH/BAR_dom_sf, DBL_dom_sf	IPR000219, IPR004148, IPR027267, IPR035899	GO:0005737, GO:0005085, GO:0050790	cytoplasm, guanyl-nucleotide exchange factor activity, regulation of catalytic activity
FGRAMPH1_01T01555	F01	0.992619	3.68e-15	Glyco_hydro_47, 6hp_glycosidase-like_sf, Seven-hairpin_glycosidases	IPR001382, IPR012341, IPR036026	GO:0005783, GO:0016021, GO:0004571, GO:0005509, GO:0005975, GO:0006486, GO:0035977, GO:0097466	endoplasmic reticulum, integral component of membrane, mannosyl-oligosaccharide 1,2-alpha-mannosidase activity, calcium ion binding, carbohydrate metabolic process, protein glycosylation, protein deglycosylation involved in glycoprotein catabolic process, ubiquitin-dependent glycoprotein ERAD pathway
FGRAMPH1_01T23887	F01	0.991731	8.61e-15	STIMATE/YPL162C	IPR022127	GO:0016020	membrane
FGRAMPH1_01T07539	F01	0.991557	1.01e-14	A_deaminase_dom, Ado/ade_deaminase, Metal_Hydrolase	IPR001365, IPR006330, IPR032466	GO:0019239	deaminase activity
FGRAMPH1_01T17765	F01	0.991517	1.04e-14	Mit_carrier, Mitochondrial_sb/sol_carrier, Mt_carrier_dom_sf	IPR002067, IPR018108, IPR023395	GO:0005743, GO:0016021, GO:0055085	mitochondrial inner membrane, integral component of membrane, transmembrane transport
FGRAMPH1_01T20621	F01	0.991422	1.13e-14	Amino_oxidase, FAD/NAD-bd_sf	IPR002937, IPR036188	GO:0016021, GO:0016491	integral component of membrane, oxidoreductase activity
FGRAMPH1_01T14113	F03	0.989817	4.08e-14
FGRAMPH1_01T00487	F03	0.983521	1.48e-12
FGRAMPH1_01T13739	F03	0.981478	3.54e-12	Glutathione_S-Trfase_N, GST_C, Glutathione-S-Trfase_C-like, Thioredoxin-like_sf, Glutathione-S-Trfase_C_sf	IPR004045, IPR004046, IPR010987, IPR036249, IPR036282	GO:0016740, GO:0006749	transferase activity, glutathione metabolic process
FGRAMPH1_01T20429	F03	0.977209	1.66e-11	HET	IPR010730
FGRAMPH1_01T24877	F03	0.976481	2.09e-11	His_Pase_clade-2, His_PPase_superfam	IPR000560, IPR029033	GO:0016021	integral component of membrane
FGRAMPH1_01T12101	F03	0.975385	2.94e-11	AB_hydrolase_1, AB_hydrolase	IPR000073, IPR029058
FGRAMPH1_01T20549	F03	0.97532	2.99e-11	Aspartic_peptidase_A1, Aspartic_peptidase_AS, Peptidase_aspartic_dom_sf, PEPTIDASE_A1, Aspergillopepsin-like_cat_dom	IPR001461, IPR001969, IPR021109, IPR033121, IPR034163	GO:0004190, GO:0006508	aspartic-type endopeptidase activity, proteolysis
FGRAMPH1_01T10945	F03	0.97419	4.17e-11	Dimeric_a/b-barrel, Dabb, HS1/DABB1-like	IPR011008, IPR013097, IPR044662
FGRAMPH1_01T20813	F03	0.973876	4.57e-11	SDR_fam, NAD(P)-bd_dom_sf	IPR002347, IPR036291	GO:0016491	oxidoreductase activity
FGRAMPH1_01T20309	F03	0.972741	6.26e-11
FGRAMPH1_01T10271	F03	0.972341	6.97e-11	DUF6546	IPR046676
FGRAMPH1_01T26851	F03	0.972061	7.52e-11			GO:0016021, GO:0019706	integral component of membrane, protein-cysteine S-palmitoyltransferase activity
FGRAMPH1_01T06931	F03	0.970404	1.15e-10			GO:0016021, GO:0004527, GO:0090305	integral component of membrane, exonuclease activity, nucleic acid phosphodiester bond hydrolysis
FGRAMPH1_01T03409	F03	0.969766	1.35e-10	DUF218, Rossmann-like_a/b/a_fold	IPR003848, IPR014729
FGRAMPH1_01T28285	F03	0.969148	1.57e-10
FGRAMPH1_01T22969	F04	0.990616	2.22e-14	PMF1/Nnf1
FGRAMPH1_01T10649	F04	0.986973	2.57e-13	Pro_4_hyd_alph_FE2OG_OXY, P4HA-like
FGRAMPH1_01T17839	F04	0.985725	5.08e-13	Nucleotide-bd_a/b_plait_sf
FGRAMPH1_01T09109	F04	0.985708	5.13e-13	HET, HATPase_C_sf
FGRAMPH1_01T05767	F04	0.983942	1.22e-12
FGRAMPH1_01T20795	F04	0.983539	1.47e-12	PQ-loop_rpt
FGRAMPH1_01T10293	F04	0.98344	1.54e-12
FGRAMPH1_01T21337	F04	0.981982	2.88e-12	Zn2-C6_fun-type_DNA-bd, F-box_dom, LRR_dom_sf, Zn2-C6_fun-type_DNA-bd_sf
FGRAMPH1_01T15313	F04	0.981965	2.9e-12	SDR_fam, NAD(P)-bd_dom_sf
FGRAMPH1_01T26471	F04	0.980872	4.5e-12	ABC_transporter-like_ATP-bd, AAA+_ATPase, ABC1_TM_dom, ABC_transporter-like_CS, P-loop_NTPase, ABC1_TM_sf, ABCC_6TM_D2, ABCC_6TM_D1
FGRAMPH1_01T12997	F04	0.980067	6.11e-12	Zn2-C6_fun-type_DNA-bd, Fun_TF, Zn2-C6_fun-type_DNA-bd_sf
FGRAMPH1_01T12445	F04	0.978609	1.03e-11	Cyt_P450, Cyt_P450_E_grp-I, Cyt_P450_CS, Cyt_P450_sf
FGRAMPH1_01T18771	F04	0.978168	1.2e-11	ATPase_AAA_core, P-loop_NTPase
FGRAMPH1_01T28045	F04	0.976325	2.2e-11	DTB_synth_BioD, Aminotrans_3, PyrdxlP-dep_Trfase_major, PyrdxlP-dep_Trfase, P-loop_NTPase
FGRAMPH1_01T02325	F04	0.975783	2.6e-11	F-box_dom, F-box-like_dom_sf, WD40_repeat_dom_sf, FBXO28
FGRAMPH1_01T10429	F10	0.982046	2.81e-12
FGRAMPH1_01T10559	F10	0.974941	3.35e-11			GO:0016740	transferase activity
FGRAMPH1_01T25539	F10	0.974486	3.83e-11	Endotoxin_CytB, CytB_endotoxin-like_sf	IPR001615, IPR035918	GO:0005576	extracellular region
FGRAMPH1_01T12299	F10	0.973044	5.76e-11			GO:0016021	integral component of membrane
FGRAMPH1_01T11605	F10	0.972316	7.02e-11
FGRAMPH1_01T20913	F10	0.970295	1.18e-10
FGRAMPH1_01T13545	F10	0.969224	1.54e-10
FGRAMPH1_01T23893	F10	0.967489	2.31e-10
FGRAMPH1_01T14225	F10	0.965025	3.97e-10
FGRAMPH1_01T21895	F10	0.965014	3.98e-10	Bulb-type_lectin_dom, Bulb-type_lectin_dom_sf	IPR001480, IPR036426	GO:0030246	carbohydrate binding
FGRAMPH1_01T13621	F10	0.963319	5.65e-10
FGRAMPH1_01T16125	F10	0.961317	8.36e-10	MFS, MFS_trans_sf	IPR011701, IPR036259	GO:0016021, GO:0022857, GO:0055085	integral component of membrane, transmembrane transporter activity, transmembrane transport
FGRAMPH1_01T16669	F10	0.961273	8.43e-10			GO:0016021	integral component of membrane
FGRAMPH1_01T25119	F10	0.9609	9.05e-10	SDR_fam, NAD(P)-bd_dom_sf	IPR002347, IPR036291	GO:0016491	oxidoreductase activity
FGRAMPH1_01T11609	F10	0.960364	1e-09
FGRAMPH1_01T26375	F12	0.982261	2.57e-12	Phytocyanin_dom, Cupredoxin
FGRAMPH1_01T13107	F12	0.981455	3.57e-12	Cyt_P450, Cyt_P450_E_grp-I, Cyt_P450_CS, Cyt_P450_sf
FGRAMPH1_01T13859	F12	0.980911	4.43e-12	Catalase_peroxidase, Haem_peroxidase, Haem_peroxidase_sf, Peroxidases_heam-ligand_BS, Peroxidases_AS
FGRAMPH1_01T25345	F12	0.979468	7.62e-12	Lipase_secreted, Hydrolase_4, AB_hydrolase
FGRAMPH1_01T04811	F12	0.978174	1.2e-11	Metal-dep_hydrolase_composite, Amidohydro_3, Metal_Hydrolase
FGRAMPH1_01T15663	F12	0.97779	1.37e-11	O_MeTrfase_dom, O-MeTrfase_COMT, SAM-dependent_MTases, WH-like_DNA-bd_sf, WH_DNA-bd_sf
FGRAMPH1_01T13123	F12	0.97568	2.68e-11
FGRAMPH1_01T21537	F12	0.975084	3.21e-11	GMC_OxRdtase_N, GMC_OxRtase_C, GMC_OxRdtase, FAD/NAD-bd_sf
FGRAMPH1_01T08473	F12	0.972288	7.07e-11	Cu_amine_oxidase, DUF1965, Cu_amine_oxidase_C, Cu_amine_oxidase_N2, Cu_amine_oxidase_N-reg, Cu_amine_oxidase_C_sf
FGRAMPH1_01T02145	F12	0.969627	1.4e-10	PH_domain, PH-like_dom_sf, Meu6_PH_dom, Meu6
FGRAMPH1_01T07999	F12	0.965613	3.5e-10	Isoprenoid_synthase_dom_sf, Trichodiene_synth
FGRAMPH1_01T27377	F12	0.964062	4.85e-10	Thiolase, Thiolase-like, Thiolase_AS, Thiolase_CS, Thiolase_acyl_enz_int_AS, Thiolase_N, Thiolase_C
FGRAMPH1_01T15653	F12	0.959487	1.18e-09	Polyprenyl_synt, Isoprenoid_synthase_dom_sf, Polyprenyl_synt_CS
FGRAMPH1_01T27223	F12	0.957299	1.73e-09	Peptidase_S8/S53_dom, Peptidase_S8_subtilisin-rel, Peptidase_S8_His-AS, Peptidase_S8_Asp-AS, Peptidase_S8_Ser-AS, PCSK9_ProteinaseK-like, Peptidase_S8/S53_dom_sf
FGRAMPH1_01T22463	F12	0.956156	2.11e-09	Cellulose/chitin-bd_N
FGRAMPH1_01T20453	F16	0.945406	1.06e-08
FGRAMPH1_01T06173	F16	0.937663	2.79e-08	FMP27_DUF2405, FMP27_SW_dom, FMP27_N, FMP27_GFWDK_dom, FMP27_C, FMP27_WPPW_dom, Hobbit
FGRAMPH1_01T22959	F16	0.933802	4.34e-08	RRM_dom, Nucleotide-bd_a/b_plait_sf, U1snRNP70_N, snRNP70_RRM, RBD_domain_sf
FGRAMPH1_01T10513	F16	0.914636	2.76e-07	Helicase_C, DEAD/DEAH_box_helicase_dom, Helicase_ATP-bd, P-loop_NTPase
FGRAMPH1_01T00861	F16	0.908492	4.56e-07	BRCT_dom, AAA+_ATPase, ATPase_AAA_core, DNA_pol3_clamp-load_cplx_C, RFC1, DNA_replication_fac_RFC1_C, P-loop_NTPase, BRCT_dom_sf
FGRAMPH1_01T00671	F16	0.908061	4.72e-07	PAP_assoc, Polymerase_NTP_transf_dom, NT_sf
FGRAMPH1_01T00977	F16	0.904499	6.21e-07	Erv_C, Erv_N, Erv
FGRAMPH1_01T18141	F16	0.89982	8.77e-07	CDC4_N-term_subdom, AAA+_ATPase, ATPase_AAA_core, ATPase_AAA_CS, Cdc48_dom2, AAA_ATPase_CDC48, Asp_de-COase-like_dom_sf, Vps4_C, P-loop_NTPase, CDC48_domain_2-like_sf, AAA_lid_3
FGRAMPH1_01T22333	F16	0.899349	9.07e-07	AMP-dep_Synth/Lig, PP-bd_ACP, Trimer_LpxA-like_sf, PKS_PP-bd, ACP-like_sf, ANL_N_sf
FGRAMPH1_01T27545	F16	0.898282	9.78e-07	SSD, Ptc/Disp, NPC1_N
FGRAMPH1_01T23707	F16	0.897694	1.02e-06	Knr4/Smi1, Knr4/Smi1-like_dom
FGRAMPH1_01T27219	F16	0.889955	1.72e-06
FGRAMPH1_01T02111	F16	0.885299	2.32e-06	DNA-dir_RNAP_su2_dom, RNA_pol_bsu_CS, RNA_pol_Rpb2_7, RNA_pol_Rpb2_2, RNA_pol_bsu_protrusion, RNA_pol_Rpb2_3, RNA_pol_Rpb2_4, RNA_pol_Rpb2_5, RNA_pol_RPB2_OB-fold, DNA-dir_RNA_pol_su2, DNA-dir_RNAP_su2_hyb_sf, RNA_pol_Rpb2_2_sf
FGRAMPH1_01T04893	F16	0.879572	3.28e-06	SNF2_N, Helicase_C, Helicase_ATP-bd, DBINO, P-loop_NTPase, DEXQc_INO80, SNF2-like_sf
FGRAMPH1_01T07953	F16	0.876693	3.88e-06	Folylpolyglutamate_synth, Mur-like_cat_sf, Mur_ligase_C_dom_sf
