# Supplementary material for: A conserved fungal Knr4/Smi1 protein is crucial for maintaining cell wall stress tolerance and host plant pathogenesis
Source: PLoS Pathog. 2025 Jan 9;21(1):e1012769. doi: 10.1371/journal.ppat.1012769 (PMC11717356; doi:10.1371/journal.ppat.1012769)
Supplement: S1 Table — Table provides details on the 15 candidates within module F16 with the highest module membership (MM) and reason for exclusion from further functional characterisation analysis. This table includes the MM score and associated p-values (p.MM), as well as correlation strength to corresponding wheat modules (Cor) and p-values (p.Cor). (XLSX) [file ppat.1012769.s020.xlsx]

## Sheet: Sheet1
ID	Cor.W05	p.Cor.W05	Cor.W01	p.Cor.W01	MM.F16	p.MM.F16	Interpro Description	Reason for exclusion
FGRAMPH1_01T20453	0.79	0	0.93	0	0.95	0	N/A	Unknown domain
FGRAMPH1_01T06173	0.88	0	0.77	0	0.94	0	domain of unknown function DUF2405;	Unknown domain
FGRAMPH1_01T22959	0.69	0	0.94	0	0.93	0	RNA recognition motif domain;U1 small nuclear ribonucleoprotein of 70kDa N-terminal;snRNP70, RNA recognition motif;RNA-binding domain superfamily;U1 small nuclear ribonucleoprotein 70kDa	75 genes with this domain in F. graminearum proteome
FGRAMPH1_01T10513	0.73	0	0.76	0	0.91	0	Helicase, C-terminal;DEAD/DEAH box helicase domain;Helicase superfamily 1/2, ATP-binding domain;P-loop containing nucleoside triphosphate hydrolase	26 ancient paralogues on Ensembl (2022)
FGRAMPH1_01T00861	0.86	0	0.76	0	0.91	0	BRCT domain;AAA+ ATPase domain;ATPase, AAA-type, core;DNA polymerase III, clamp loader complex, gamma/delta/delta subunit, C-terminal;Replication factor C subunit 1;DNA replication factor RFC1, C-terminal;P-loop containing nucleoside triphosphate hydrolase;BRCT domain superfamily	2 ancient paralogues on Ensembl (2022)
FGRAMPH1_01T00671	0.69	0	0.8	0	0.91	0	PAP/25A-associated;Nucleotidyltransferase superfamily	1 ancient paralogue on Ensembl (2022)
FGRAMPH1_01T00977	0.83	0	0.85	0	0.9	0	Endoplasmic reticulum vesicle transporter, C-terminal;Endoplasmic reticulum vesicle transporter, N-terminal	1 ancient paralogue on Ensembl (2022)
FGRAMPH1_01T18141	0.72	0	0.83	0	0.9	0	CDC48, N-terminal subdomain;AAA+ ATPase domain;ATPase, AAA-type, core;ATPase, AAA-type, conserved site;CDC48, domain 2;Aspartate decarboxylase-like domain superfamily;Vps4 oligomerisation, C-terminal;P-loop containing nucleoside triphosphate hydrolase;CDC48 domain 2-like superfamily;AAA ATPase, AAA+ lid domain	15 ancient paralogues on Ensembl(2022)
FGRAMPH1_01T22333	0.83	0	0.75	0	0.9	0	AMP-dependent synthetase/ligase;Phosphopantetheine binding ACP domain;Trimeric LpxA-like superfamily;Polyketide synthase, phosphopantetheine-binding domain;ACP-like superfamily	BLAST hit in F. graminearum PH-1 genome (E = 4.5e-063)
FGRAMPH1_01T27545	0.71	0	0.88	0	0.9	0	Sterol-sensing domain;Protein patched/dispatched;Niemann-Pick C1, N-terminal	Previously studied. Reduced virulence phenotype (Breakspear et al. 2011)
FGRAMPH1_01T23707	0.82	0	0.74	0	0.9	0	Knr4/Smi1 family;Knr4/Smi1-like domain
FGRAMPH1_01T27219	0.66	0	0.93	0	0.89	0	N/A	Unknown domain
FGRAMPH1_01T02111	0.81	0	0.85	0	0.89	0	DNA-directed RNA polymerase, subunit 2, hybrid-binding domain;RNA polymerase, beta subunit, conserved site;RNA polymerase Rpb2, domain 7;RNA polymerase Rpb2, domain 2;RNA polymerase, beta subunit, protrusion;RNA polymerase Rpb2, domain 3;RNA polymerase Rpb2, domain 4;RNA polymerase Rpb2, domain 5;DNA-directed RNA polymerase, subunit 2	2 ancient paralogues on Ensembl (2022)
FGRAMPH1_01T04893	0.75	0	0.69	0	0.88	0	SNF2-related, N-terminal domain;Helicase, C-terminal;Helicase superfamily 1/2, ATP-binding domain;DBINO domain;P-loop containing nucleoside triphosphate hydrolase	26 ancient paralogues on Ensembl (2022)
FGRAMPH1_01T07953	0.84	0	0.75	0	0.88	0	Folylpolyglutamate synthetase;Mur-like, catalytic domain superfamily;Mur ligase, C-terminal domain superfamily	2 paralogues on Ensembl (2022)
